# Supplementary material for: A spatial regime shift from predator to prey dominance in a large coastal ecosystem
Source: Commun Biol. 2020 Aug 27;3:459. doi: 10.1038/s42003-020-01180-0 (PMC7452892; doi:10.1038/s42003-020-01180-0)
Supplement: Supplementary file 2 — Supplementary Data 1 [file 42003_2020_1180_MOESM2_ESM.xlsx]

## Sheet: Metadata
Meta-data for large-scale analyses in Eklöf et al. 2020 "A spatial regime shift in a large coastal ecosystem through predator-prey reversal"
Variable	Explanation	Comment
County	Name of coastal county the bay is situationed in	Not used in the analyses
Region	Name of region within county the bay is situated in	Not used in the analyses
Area	Name of area within county and region the bay is situated in	Not used in the analyses
Vik	Original swedish name of bay ( including letters "å", "ä" and "ö")	Not used in the analyses
Bay	Bay name in English	Not used in the analyses
Sampling_effort	Number of samples (underwater detonations) per bay and year. Minimum = 5	Not used in the analyses
Perch	Number of juvenile Eurasian perch (Perca fluviatilus) per average sample	Used in the main analyses
Pike	Number of juvenile Northern pike (Esox lucius) per average sample	Used in the main analyses
Stickleback	Number of juvenile Three-spine stickleback (Gasterosteus aculeatus) per average sample	Used in the main analyses
RPD	Relative predator dominance: (Perch+Pike)/(Perch+Pike+Stickleback)	Used in the main analyses
Year	Year of sampling	Used in the main analyses
Distance	Fish swimming distance (m) from the sampling point to the baseline	Used in the main analyses
SWM	Relative wave exposure (m2 s-1)	Used in the main analyses
DD_N	Latitude (decimal degrees) of the bay	Used in the main analyses
DD_E	Longitude (decimal degrees) of the bay	Not used in the analyses
Depth	Average water depth (m) at sampling points	Used in supporting analyses
Turbidity	Average water turbidity (NTU) at time of sampling	Not used in the analyses
Salinity	Average salinity (PSU) at time of sampling	Used in supporting analyses
Temperature	Average water surface temperature (degrees C) at time of sampling	Used in supporting analyses
Secchi_cal	Secchi depth (m) estimated from "Turbidity"	Used in supporting analyses
Zone	Categorical variable dividing variable "Distance" into two levels: outer vs. inner	Not used in the analyses
SWM_cat	Categorical variable dividing variable "SWM" into two levels: sheltered vs. exposed	Used in supporting analyses
Archipelago_position	Categorical variable combining levels of variables "Zone" and "SWM_cat" into four unique levels: outer_sheltered, outer_exposed, inner_sheltered, inner_exposed	Not used in the analyses
All 1 used in the analyses	1	All 1 used in the analyses
Explanation	Reason why rows with "Included" = 0 were excluded	Not used in the analyses

## Sheet: Data
# Data used for large-scale analyses in Eklöf et al. 2020 "A spatial regime shift in a large coastal ecosystem through predator-prey reversal"
County	Region	Area	Vik	Bay	Sampling_effort	Perch	Pike	Stickleback	RPD	Year	Distance	SWM	DD_N	DD_E	Depth	Turbidity	Salinity	Temperature	Secchi_cal	Zone	SWM_cat	Archipelago_position	Included	Explanation
Blekinge	Eriksberg	Eriksberg	Eriksberg	Eriksberg	12	1.58333	1.75	0.0833333	0.97561	2008	7233.33	2374.61	56.1648	15.0127	2.08333	1.48067	7.5	17.7	2.91773	outer	sheltered	outer sheltered	1
Blekinge	Eriksberg	Järnavik-Tjärö	Järnavik	Jarnavik	6	1.66667	2.66667	16.8333	0.204724	2010	8948.33	4418.26	56.1848	15.0516	1.96	1.2	5	16.5	3.5511	outer	sheltered	outer sheltered	1
Blekinge	Eriksberg	Järnavik-Tjärö	Järnavik	Jarnavik	7	0	0.571429	19.4286	0.0285714	2012	8873.86	5373.47	56.1826	15.0622	3.14286	0.5		18.5429	6.89713	outer	sheltered	outer sheltered	1
Blekinge	Eriksberg	Järnavik-Tjärö	Järnavik	Jarnavik	10	4.9	3.8	14.7	0.371795	2013	8214.8	5831.51	56.1776	15.0594	3.06	1.22		20.9	3.45787	outer	sheltered	outer sheltered	1
Blekinge	Eriksberg	Järnavik-Tjärö	Järnavik	Jarnavik	9	0.444444	5	26.3333	0.171329	2014	8569.22	5851.18	56.1815	15.0567	3.27778			15.6111		outer	sheltered	outer sheltered	1
Blekinge	Eriksberg	Järnavik-Tjärö	Järnavik	Jarnavik	9	0	1.77778	12	0.129032	2015	8573.56	5751.78	56.1815	15.0566	2.7625			18.525		outer	sheltered	outer sheltered	1
Blekinge	Eriksberg	Järnavik-Tjärö	Järnavik	Jarnavik	9	0	7.11111	5.33333	0.571429	2016	8574.78	5808.9	56.1815	15.0566	3.18889			16.1167		outer	sheltered	outer sheltered	1
Blekinge	Eriksberg	Järnavik-Tjärö	Tjärö	Tjaro	5	0.2	1.6	6	0.230769	2008	6740	17959	56.166	15.0385	2.16	0.6845	7.58	16.46	5.44079	outer	exposed	outer exposed	1
Blekinge	Eriksberg	Järnavik-Tjärö	Tjärö	Tjaro	8	0	0.5	23.75	0.0206186	2012	7229.38	11860.6	56.1699	15.0271	3.02857	0.842857		18.7375	5.03995	outer	exposed	outer exposed	1
Blekinge	Eriksberg	Järnavik-Tjärö	Tjärö	Tjaro	8	1.25	6.5	127.75	0.0571956	2013	7585.88	21473.4	56.1731	15.0306	3.0875	0.95		20.5625	4.15023	outer	exposed	outer exposed	1
Blekinge	Eriksberg	Järnavik-Tjärö	Tjärö	Tjaro	7	1.42857	12.1429	3.71429	0.785124	2014	8283.14	7303.39	56.1785	15.0252	2.87143			15.3286		outer	sheltered	outer sheltered	1
Blekinge	Eriksberg	Järnavik-Tjärö	Tjärö	Tjaro	7	0	3.28571	186	0.0173585	2015	8286.71	7303.39	56.1785	15.0252	2.72857					outer	sheltered	outer sheltered	1
Blekinge	Eriksberg	Järnavik-Tjärö	Tjärö	Tjaro	7	0	8.42857	6	0.584158	2016	8281	7438.65	56.1785	15.0252	2.61429			16.7286		outer	sheltered	outer sheltered	1
Blekinge	PukaE	Pukaviksbukten	Brunnsvik	Brunnsvik	28	2.15469	0	0.497237	0.8125	2009	2171.36	13319.6	56.159	14.7377	1.23214			18.75		inner	exposed	inner exposed	1
Blekinge	PukaE	Pukaviksbukten	Pukavik	Pukavik	16	0.0625	0.6875	7.5625	0.0902256	2014	1866.81	27445.5	56.1605	14.6953	2.41875			11.8467		inner	exposed	inner exposed	1
Blekinge	PukaE	Pukaviksbukten	Pukavik	Pukavik	16	0.3125	0.3125	3.6875	0.144928	2015	1886.88	21899.7	56.1606	14.6955	1.85625			17.5		inner	exposed	inner exposed	1
Blekinge	PukaE	Pukaviksbukten	Pukavik	Pukavik	16	0	0.875	23.75	0.035533	2016	1881.88	22316.4	56.1606	14.6955	2.04375			16.3		inner	exposed	inner exposed	1
Blekinge	Ronneby	Gåhalvön	Bredasund	Bredasund	50	7.51822	0.0928175	0.0928175	0.987952	2008	6099.32	2663.16	56.1419	15.3295	0.844			17.25		outer	sheltered	outer sheltered	1
Blekinge	Ronneby	Gåhalvön	Bredasund	Bredasund	7	47.5018	0	0	1	2012	5907.57	2236.01	56.1409	15.3272	0.928571	1.6	0	16.4571	2.73523	outer	sheltered	outer sheltered	1
Blekinge	Ronneby	Gåhalvön	VikNGåhalvön	VikNGahalvon	25	8.72485	0.928175	0	1	2008	8927.6	887.285	56.1579	15.321	0.86			15.5		outer	sheltered	outer sheltered	1
Blekinge	Ronneby	Saltörna	Smygen	Smygen	28	0	3.6464	0.165746	0.956522	2009	6366	1374.28	56.1576	15.12	1.33929			18		outer	sheltered	outer sheltered	1
Blekinge	Torhamn	Hallarumsviken	Hallarumsviken	Hallarumsviken	36	0	3.22283	0	1	2009	14912.6	6162.64	56.167	15.8198	1.34					inner	sheltered	inner sheltered	1
Blekinge	Torhamn	Hallarumsviken	Hallarumsviken	Hallarumsviken	17	0.117647	9.35294	0	1	2010	11626.8	6783.57	56.1416	15.7898	2.51176	1.09333	4.06667	15.7647	4.20801	inner	sheltered	inner sheltered	1
Blekinge	Torhamn	Hallarumsviken	Hallarumsviken	Hallarumsviken	5	0	5.8	0	1	2011	10195.6	6841.45	56.1313	15.7756	3.14			14		inner	sheltered	inner sheltered	1
Blekinge	Torhamn	Hallarumsviken	Hallarumsviken	Hallarumsviken	20	7.9	0.55	0.1	0.988304	2012	11920.6	6836.11	56.1428	15.7861	1.89474	1.55		17.225	4.59469	inner	sheltered	inner sheltered	1
Blekinge	Torhamn	Hallarumsviken	Hallarumsviken	Hallarumsviken	16	36.9375	10.9375	0.25	0.994805	2013	11895.8	6989.95	56.1437	15.7916	1.99375	1.35333		19.0375	3.3742	inner	sheltered	inner sheltered	1
Blekinge	Torhamn	Hallarumsviken	Hallarumsviken	Hallarumsviken	16	3.125	1.0625	0	1	2014	11508.8	6568.13	56.1408	15.7892	2.01875			15.3071		inner	sheltered	inner sheltered	1
Blekinge	Torhamn	Hallarumsviken	Hallarumsviken	Hallarumsviken	16	9.875	1.375	0.0625	0.994475	2015	11514.9	6584.26	56.1408	15.7893	1.79375			18.1		inner	sheltered	inner sheltered	1
Blekinge	Torhamn	Hallarumsviken	Hallarumsviken	Hallarumsviken	16	0.375	7.5625	28.1875	0.219723	2016	11515.1	6543.18	56.1408	15.7893	2.1125			18.85		inner	sheltered	inner sheltered	1
Blekinge	Torhamn	Torhamn	Torhamn_vik	Torhamn_vik	16	0.125	0.25	56.4375	0.00660066	2016	4868.19	62150	56.0892	15.8033	3.5625			16.4		outer	exposed	outer exposed	1
Blekinge	Torsås	Kristianopel	Kristiano_vik	Kristiano_vik	6	0	0	1.83333	0	2016	1700.17	76895.9	56.2443	16.0286	1.3			15		outer	exposed	outer exposed	1
Blekinge	Torsås	Kristianopel	Pajen	Pajen	9	0	1.11111	6.33333	0.149254	2013	1699.22	33855.4	56.2515	16.0379	1.26667	3.11111		18.3778	1.89523	outer	exposed	outer exposed	1
Blekinge	Torsås	Kristianopel	Pajen	Pajen	10	0	0.2	14.4	0.0136986	2014	1735.6	27085.7	56.2514	16.037	1.08			16.96		outer	exposed	outer exposed	1
Blekinge	Torsås	Kristianopel	Pajen	Pajen	10	0	0.5	40.1	0.0123153	2015	1740.8	27148.2	56.2514	16.037	0.911111			19.1875		outer	exposed	outer exposed	1
Blekinge	Torsås	Kristianopel	Pajen	Pajen	10	0	1.8	12.2	0.128571	2016	1739.8	27551.4	56.2513	16.0371	1.085			15.1111		outer	exposed	outer exposed	1
Blekinge	Torsås	Sibbaboda	Sibbabodaviken	Sibbabodaviken	23	0	0	89.3873	0	2009	2232.87	19414.3	56.1332	15.8971	0.991304			18.875		outer	exposed	outer exposed	1
Blekinge	Tromtö	Listerby	Kålfjärden	Kalfjarden	14	13.2857	6.21429	0.0714286	0.99635	2010	9954.21	6842.41	56.1698	15.4125	1.44615	2.16667	5.16667	17.7143	2.27476	inner	sheltered	inner sheltered	1
Blekinge	Tromtö	Listerby	Kålfjärden	Kalfjarden	15	50.3333	5.4	0	1	2013	9787.47	8907.93	56.1686	15.4098	1.71538	1.2		24	3.90646	inner	sheltered	inner sheltered	1
Blekinge	Tromtö	Listerby	Kålfjärden	Kalfjarden	17	23.3529	5.11765	0	1	2014	9182.29	8579.29	56.165	15.4063	1.94118			22.1176		inner	sheltered	inner sheltered	1
Blekinge	Tromtö	Listerby	Kålfjärden	Kalfjarden	16	9.75	7.5	0	1	2015	9232.75	8629.51	56.1655	15.4058	2.1			19.9375		inner	sheltered	inner sheltered	1
Blekinge	Tromtö	Listerby	Kålfjärden	Kalfjarden	16	14.75	11.625	0.4375	0.983683	2016	9230.75	8412.56	56.1655	15.4058	2.14375			18.4187		inner	sheltered	inner sheltered	1
Blekinge	Tromtö	Tromtö	Nättraby	Nattraby	16	8.3125	1.4375	0	1	2014	12536	6670.28	56.1773	15.5399	2.3125			20.3125		inner	sheltered	inner sheltered	1
Blekinge	Tromtö	Tromtö	Nättraby	Nattraby	16	4.875	0.0625	0.0625	0.9875	2015	12535.8	6549.42	56.1773	15.5399	2.3			18.31		inner	sheltered	inner sheltered	1
Blekinge	Tromtö	Tromtö	Nättraby	Nattraby	16	3.1875	2.875	0	1	2016	12534.2	6722.25	56.1773	15.54	2.75			16.06		inner	sheltered	inner sheltered	1
Blekinge	Tromtö	Tromtö	Tromtö1	Tromto1	44	1.89854	0.105474	0	1	2008	9780.34	3823.41	56.1639	15.4624	1.42727			19.5		outer	sheltered	outer sheltered	1
Blekinge	Tromtö	Tromtö	Tromö2	Tromo2	39	2.37994	0.118997	0	1	2008	11275.8	2997.37	56.1711	15.4875	0.782051			18.25		outer	sheltered	outer sheltered	1
Blekinge	Valje	Valje	Sölvesborgsviken	Solvesborgsviken	6	0	0	1.83333	0	2010	9115.33	14048.8	56.0446	14.595	1.93333	1.62	5.6	15.3333	2.77163	outer	exposed	outer exposed	1
Blekinge	Valje	Valje	Sölvesborgsviken	Solvesborgsviken	7	0	2.28571	82.1429	0.0270728	2011	8515.86	24933.6	56.0405	14.5889	2.34286			15.4		outer	exposed	outer exposed	1
Blekinge	Valje	Valje	Sölvesborgsviken	Solvesborgsviken	11	6.27273	0.0909091	0.0909091	0.985915	2012	8658.27	34972.7	56.0409	14.5921	1.72828	2	0	20.2909	4.33136	outer	exposed	outer exposed	1
Blekinge	Valje	Valje	Sölvesborgsviken	Solvesborgsviken	14	0.714286	5.71429	0	1	2013	8497.64	35472.7	56.04	14.5896	2.70714	0.907143		17.8929	4.47242	outer	exposed	outer exposed	1
Blekinge	Valje	Valje	Sölvesborgsviken	Solvesborgsviken	19	0	0.947368	1.05263	0.473684	2014	9178.37	14164.6	56.0455	14.5937	2.09474			15.0737		outer	exposed	outer exposed	1
Blekinge	Valje	Valje	Sölvesborgsviken	Solvesborgsviken	16	0	0.1875	26.5625	0.00700935	2015	9378	11209.1	56.0471	14.5942	1.83125			15.1909		outer	exposed	outer exposed	1
Blekinge	Valje	Valje	Sölvesborgsviken	Solvesborgsviken	16	0	0.1875	73.1875	0.00255537	2016	9377	11304.2	56.0471	14.5942	2.04375			14.2		outer	exposed	outer exposed	1
Blekinge	Valje	Valje	Valjeviken	Valjeviken	8	0	21.75	23.125	0.48468	2010	9939.12	31046	56.0475	14.5481	2.25714	1.0875	4.375	14.625	4.1711	outer	exposed	outer exposed	1
Blekinge	Valje	Valje	Valjeviken	Valjeviken	8	0.375	10.625	7.5	0.594595	2011	9934.88	31355.6	56.0471	14.5466	2.4375			14.5		outer	exposed	outer exposed	1
Blekinge	Valje	Valje	Valjeviken	Valjeviken	9	0	0.555556	500.333	0.00110914	2012	10088.6	31759.7	56.0487	14.547	3.42222	0.875		19.2667	5.23738	outer	exposed	outer exposed	1
Blekinge	Valje	Valje	Valjeviken	Valjeviken	11	0	15.4545	0.636364	0.960452	2013	9819.55	29224.7	56.0463	14.5477	2.92727	0.79		18.5091	5.02702	outer	exposed	outer exposed	1
Blekinge	Valje	Valje	Valjeviken	Valjeviken	18	0	10.3889	4.72222	0.6875	2014	9684.39	29398.7	56.0453	14.5487	2.81111			15.5667		outer	exposed	outer exposed	1
Blekinge	Valje	Valje	Valjeviken	Valjeviken	16	0	2	50.875	0.0378251	2015	9737	30390.8	56.0457	14.5483	2.48125			17.6286		outer	exposed	outer exposed	1
Blekinge	Valje	Valje	Valjeviken	Valjeviken	16	0	0	44.25	0	2016	9754.94	29980.2	56.0458	14.5483	3.28125			12		outer	exposed	outer exposed	1
Gavleborg	Gnarp	Gnarp	Mellanfjärden	Mellanfjarden	10	0	0	121.7	0	2014	15033.5	18549.7	61.9554	17.3445	1.8	0.99	4.39		3.96763	outer	exposed	outer exposed	1
Gavleborg	GävYt	GävYt	Fredrikskans	Fredrikskans	36	124.187	0.200627	0.135159	0.998915	1995	20924	46771.6	60.7007	17.2335				16.5		inner	exposed	inner exposed	1
Gavleborg	GävYt	GävYt	Karskär	Karskar	36	34.5696	0.0401254	0	1	1995	19205	27122.1	60.6892	17.2813				16.92		inner	exposed	inner exposed	1
Gavleborg	GävYt	GävYt	Limön	Limon	36	13.2352	0.0401254	0	1	1995	14167	303331	60.7185	17.3453				16.62		outer	exposed	outer exposed	1
Gavleborg	GävYt	GävYt	Limön	Limon	17	0	0	141.471	0	2012	15168.3	20966.4	60.7179	17.3271	2.07647	1.16412	3.68824	17.9765	3.76695	outer	exposed	outer exposed	1
Gavleborg	GävYt	GävYt	Limön	Limon	17	9	0	0.647059	0.932927	2013	15168.3	20966.4	60.7179	17.3271	2.32353		4.62353	17.2	1.94706	outer	exposed	outer exposed	1
Gavleborg	GävYt	GävYt	Orarna	Orarna	36	63.5422	0	0	1	1995	17088	149855	60.6965	17.3135				17.44		inner	exposed	inner exposed	1
Gavleborg	GävYt	GävYt	Orarna	Orarna	8	0.641026	0	5.26316	0.108571	2012	17992.1	29032.8	60.6887	17.3062	2.0125	1.35	3.35	16.575	3.12982	inner	exposed	inner exposed	1
Gavleborg	GävYt	GävYt	Orarna	Orarna	8	40.0641	0	2.63158	0.938364	2013	17992.1	29032.8	60.6887	17.3062	2.075			15.2833	1.7375	inner	exposed	inner exposed	1
Gavleborg	GävYt	GävYt	Sikvik	Sikvik	5	1.93846	0	0	1	2012	19388.2	1704.5	60.6736	17.2937	1.66	1.36	2.02	18.08	3.09877	outer	sheltered	outer sheltered	1
Gavleborg	GävYt	GävYt	Sikvik	Sikvik	5	24.1026	0	0	1	2013	19388.2	1704.5	60.6736	17.2937	1.3			16.44		outer	sheltered	outer sheltered	1
Gavleborg	GävYt	Harkskärsfjärden	Halvfärdsrännan	Halvfardsrannan	12	0	1.20856	0	1	2003	14375.5	395.95	60.7879	17.2916						outer	sheltered	outer sheltered	1
Gavleborg	GävYt	Harkskärsfjärden	Halvfärdsrännan	Halvfardsrannan	12	0	0	0	NA	2006	14368.9	406.969	60.7878	17.2917						outer	sheltered	outer sheltered	0	No target fish sampled
Gavleborg	GävYt	Harkskärsfjärden	Harkskär	Harkskar	36	44.6441	0	2.02739	0.95656	1995	12807	111025	60.7763	17.322				16.66		outer	exposed	outer exposed	1
Gavleborg	GävYt	Harkskärsfjärden	Harkskär	Harkskar	17	15.4108	0.15208	9.32757	0.625255	2011	14392.9	5425.68	60.782	17.2916	1.47647	2.57843	4.17059	22.4706	2.0204	outer	sheltered	outer sheltered	1
Gavleborg	GävYt	Harkskärsfjärden	Näsviken	Nasviken	13	0.91536	1.1156	0	1	2003	14003.2	504.429	60.7881	17.3007						outer	sheltered	outer sheltered	1
Gavleborg	GävYt	Harkskärsfjärden	Näsviken	Nasviken	17	6.99981	0	37.3569	0.157807	2005	14000.8	505.623	60.7881	17.3007						outer	sheltered	outer sheltered	1
Gavleborg	GävYt	Harkskärsfjärden	Näsviken	Nasviken	17	0	0	1.4368	0	2006	14001.2	485.74	60.788	17.3006						outer	sheltered	outer sheltered	1
Gavleborg	GävYt	Harkskärsfjärden	Näsviken	Nasviken	17	0	0	4.31041	0	2009	14006.1	474.421	60.7881	17.3006						outer	sheltered	outer sheltered	1
Gavleborg	GävYt	Harkskärsfjärden	Näsviken	Nasviken	7	0.285714	0	65.2857	0.0043573	2013	13996.1	547.927	60.788	17.3005	0.885714	1.6	4.86	19.2	2.61296	outer	sheltered	outer sheltered	1
Gavleborg	GävYt	Harkskärsfjärden	Näsviken	Nasviken	5	0	0	3.4	0	2014	13971.2	568.937	60.7877	17.3004	0.98	1.71	5.08		2.5498	outer	sheltered	outer sheltered	1
Gavleborg	GävYt	Harkskärsfjärden	Sandställsviken	Sandstallsviken	10	0	0	18.6	0	2014	13687.7	48157.9	60.7792	17.3041	2.72	1.49	4.94		2.85031	outer	exposed	outer exposed	1
Gavleborg	GävYt	Harkskärsfjärden	Sundet syd Halvfärdsrännan	Sundet syd Halvfardsrannan	12	0.99164	1.20856	0	1	2003	14309.6	1559.79	60.7836	17.2908						outer	sheltered	outer sheltered	1
Gavleborg	GävYt	Harkskärsfjärden	Utvalnäs	Utvalnas	10	0	0	2.7	0	2014	12685	728.402	60.7599	17.3365	1.23	7.33333	5.18		0.785183	outer	sheltered	outer sheltered	1
Gavleborg	GävYt	Harkskärsfjärden	Valviken	Valviken	12	17.8495	1.81284	0	1	2003	14611.5	917.195	60.7749	17.2907						outer	sheltered	outer sheltered	1
Gavleborg	GävYt	Harkskärsfjärden	Valviken	Valviken	12	0	0	0	NA	2005	14615.2	623.095	60.7749	17.291						outer	sheltered	outer sheltered	0	No target fish sampled
Gavleborg	GävYt	Harkskärsfjärden	Valviken	Valviken	12	0	0	40.7094	0	2006	14615.7	1111.39	60.7749	17.2907						outer	sheltered	outer sheltered	1
Gavleborg	GävYt	Harkskärsfjärden	Viken m Råhällsholmen och Gubbuddarna	Viken m Rahallsholmen och Gubbuddarna	10	53.5486	0	0	1	2003	14312	931.019	60.7805	17.2921						outer	sheltered	outer sheltered	1
Gavleborg	GävYt	Harkskärsfjärden	Viken mellan Jutter- och Alderharen	Viken mellan Jutter- och Alderharen	10	3.5699	0	0	1	2003	13834.5	11731.2	60.7833	17.298						outer	exposed	outer exposed	1
Gavleborg	GävYt	Harkskärsfjärden	Viken N Hundharen	Viken N Hundharen	8	0	0	0	NA	2014	14468.4	587.813	60.7902	17.292	0.525	2.57333	5.175		1.83193	outer	sheltered	outer sheltered	0	No target fish sampled
Gavleborg	GävYt	Harkskärsfjärden	Viken syd S:t Olofsstenen	Viken syd S:t Olofsstenen	13	0	0.557798	0	1	2003	14068.1	831.233	60.7866	17.2958						outer	sheltered	outer sheltered	1
Gavleborg	GävYt	Harkskärsfjärden	Viken syd S:t Olofsstenen	Viken syd S:t Olofsstenen	13	14.6458	0.557798	22.5468	0.40274	2005	14073.3	896.529	60.7867	17.2958						outer	sheltered	outer sheltered	1
Gavleborg	GävYt	Harkskärsfjärden	Viken syd S:t Olofsstenen	Viken syd S:t Olofsstenen	12	0	0	0	NA	2006	14058.7	899.353	60.7865	17.2958						outer	sheltered	outer sheltered	0	No target fish sampled
Gavleborg	GävYt	Harkskärsfjärden	Viken syd S:t Olofsstenen	Viken syd S:t Olofsstenen	12	0	0	6.10642	0	2009	14059.2	955.383	60.7865	17.2959						outer	sheltered	outer sheltered	1
Gavleborg	GävYt	Harkskärsfjärden	Viken syd S:t Olofsstenen	Viken syd S:t Olofsstenen	7	1.42857	0	2.71429	0.344828	2013	14063.1	791.34	60.7865	17.2958	0.742857	2.3	4.86	19.3	2.00088	outer	sheltered	outer sheltered	1
Gavleborg	GävYt	Harkskärsfjärden	Viken syd S:t Olofsstenen	Viken syd S:t Olofsstenen	5	0	0.2	1.2	0.142857	2014	14079.6	812.19	60.7866	17.2956	0.94	2.76	5.1		1.73103	outer	sheltered	outer sheltered	1
Gavleborg	GävYt	Harkskärsfjärden	Viken vid Storsand	Viken vid Storsand	12	0.99164	0	0	1	2003	13678.8	721.106	60.786	17.3033						outer	sheltered	outer sheltered	1
Gavleborg	GävYt	Inre fjärden	Inre Fjärden	Inre Fjarden	20	6.15385	0.078125	0	1	2012	23815	4431.79	60.6831	17.1954	2.325	2.375	0.37	17.125	2.00924	inner	sheltered	inner sheltered	1
Gavleborg	GävYt	Inre fjärden	Inre Fjärden	Inre Fjarden	20	20.1282	0.078125	0	1	2013	23815	4431.79	60.6831	17.1954	1.85		2.94	16.335	1.405	inner	sheltered	inner sheltered	1
Gavleborg	Hornslandet	Hornslandet	Arnviken	Arnviken	9	0	0	246.497	0	1991	2610	3496.08	61.7225	17.52				12.3778		outer	sheltered	outer sheltered	1
Gavleborg	Hornslandet	Hornslandet	Bergön	Bergon	19	39.3495	0	333.557	0.105521	1991	10167.9	38723	61.7737	17.3852				13.1		outer	exposed	outer exposed	1
Gavleborg	Hornslandet	Hornslandet	Bergön N	Bergon N	12	0.912393	0	42.807	0.0208693	1991	13284	557.656	61.8197	17.338				12.7167		outer	sheltered	outer sheltered	1
Gavleborg	Hornslandet	Hornslandet	Strömsbruk S	Stromsbruk S	6	14.0769	0.317708	1173.98	0.0121128	1991	14599	49564.8	61.8432	17.3167				13		outer	exposed	outer exposed	1
Gavleborg	Hornslandet	Iggesund	Brakskäret V	Brakskaret V	38	43.4656	0.0501645	0.844875	0.980954	1987	18367	6104.95	61.637	17.1723				14.6737		outer	sheltered	outer sheltered	1
Gavleborg	Hornslandet	Iggesund	Dukarskäret	Dukarskaret	18	66.0399	0.0529514	0	1	1987	18054	1305	61.6268	17.1737				15.5667		outer	sheltered	outer sheltered	1
Gavleborg	Hornslandet	Iggesund	Grinnön V	Grinnon V	18	524.496	0.105903	117.719	0.816728	1987	17386	2120	61.6368	17.2				14.65		outer	sheltered	outer sheltered	1
Gavleborg	Hornslandet	Iggesund	Iggesundsfjärden	Iggesundsfjarden	38	11.7308	0.0501645	0	1	1987	21093	990	61.6345	17.124				15.0316		inner	sheltered	inner sheltered	1
Gavleborg	Hornslandet	Iggesund	NjutÅngersfjärden	Njutangersfjarden	22	179.232	0	90.4785	0.664535	1987	21757	2105	61.6117	17.0987				13.6		inner	sheltered	inner sheltered	1
Gavleborg	Hornslandet	Iggesund	Norön S	Noron S	38	109.94	0.0501645	768.837	0.125156	1987	15474	1402.15	61.6407	17.231				14.1474		outer	sheltered	outer sheltered	1
Gavleborg	Hornslandet	Iggesund	Stenviken O	Stenviken O	18	114.266	0.37066	0	1	1987	19169	3912.24	61.6293	17.1493				15.2667		inner	sheltered	inner sheltered	1
Gavleborg	Långvind	Långvind	Fågelviken	Fagelviken	13	19.2226	0	3.75779	0.836478	2002	16093.8	6382.56	61.4453	17.1443						outer	sheltered	outer sheltered	1
Gavleborg	Långvind	Långvind	Fågelviken	Fagelviken	14	7.6498	0.517955	0	1	2005	16077.5	6112.53	61.4455	17.1443						outer	sheltered	outer sheltered	1
Gavleborg	Långvind	Långvind	Fågelviken	Fagelviken	15	6.3465	0.483425	1.62838	0.807482	2006	16088.5	4502.03	61.4454	17.1443						outer	sheltered	outer sheltered	1
Gavleborg	Långvind	Långvind	Fågelviken	Fagelviken	15	22.2127	0	34.1959	0.393782	2007	16077.3	5481.8	61.4454	17.1444						outer	sheltered	outer sheltered	1
Gavleborg	Långvind	Långvind	Fågelviken	Fagelviken	15	1.58662	0	244.257	0.0064538	2008	16081.2	5666.85	61.4455	17.1443						outer	sheltered	outer sheltered	1
Gavleborg	Långvind	Långvind	Fågelviken	Fagelviken	15	0	0	1.62838	0	2009	16083.3	5032.74	61.4454	17.1443						outer	sheltered	outer sheltered	1
Gavleborg	Långvind	Långvind	Fågelviken	Fagelviken	7	0	0	1.14286	0	2010	16078.6	7611.66	61.4455	17.1443	1.57143	1.7	4.85714	17.8571	2.57536	outer	sheltered	outer sheltered	1
Gavleborg	Långvind	Långvind	Fågelviken	Fagelviken	7	0.984899	0	0.615562	0.615385	2011	16078.6	7611.66	61.4455	17.1443	1.6	2.46667	4.38571	20.3286	1.90092	outer	sheltered	outer sheltered	1
Gavleborg	Långvind	Långvind	Fågelviken	Fagelviken	7	0	0	0	NA	2012	16072.1	6056.21	61.4456	17.1443	1.65714	3.85333	4.38571	19.0571	1.30947	outer	sheltered	outer sheltered	0	No target fish sampled
Gavleborg	Långvind	Långvind	Fågelviken	Fagelviken	7	0	0	8.57143	0	2013	16078.6	7611.66	61.4455	17.1443	1.5	1.8	4.8	21.3	2.40659	outer	sheltered	outer sheltered	1
Gavleborg	Långvind	Långvind	Fågelviken	Fagelviken	7	4.28571	0	3.57143	0.545455	2014	16078.6	7611.66	61.4455	17.1443	1.24286	5.1	4.7		1.05336	outer	sheltered	outer sheltered	1
Gavleborg	Långvind	Långvind	Fäbodviken	Fabodviken	25	71.8741	5.8011	0	1	2009	17347.4	666.771	61.4308	17.1851						outer	sheltered	outer sheltered	1
Gavleborg	Långvind	Långvind	Fäbodviken	Fabodviken	7	3.28571	0.857143	0.428571	0.90625	2010	17257.9	748.348	61.4308	17.1849	1.7	1.98571	1.95714	19.9	2.34105	outer	sheltered	outer sheltered	1
Gavleborg	Långvind	Långvind	Lill-Punsen	Lill-Punsen	12	53.5486	1.20856	0	1	2009	17240.4	397.494	61.4274	17.1691						outer	sheltered	outer sheltered	1
Gavleborg	Långvind	Långvind	Lill-Punsen	Lill-Punsen	6	1.5	0	0	1	2010	17243.7	390.051	61.4273	17.1689	2.38333	4.08333	0.5	19.9667	1.26295	outer	sheltered	outer sheltered	1
Gavleborg	Långvind	Långvind	Mellersta Storhamn	Mellersta Storhamn	12	6.94148	1.20856	14.2483	0.363868	2002	13603.3	437.374	61.4431	17.1984						outer	sheltered	outer sheltered	1
Gavleborg	Långvind	Långvind	Mjölkviken	Mjolkviken	13	18.3072	0	16.9101	0.519836	2002	17414.4	519.886	61.4358	17.1882						outer	sheltered	outer sheltered	1
Gavleborg	Långvind	Långvind	Mjölkviken	Mjolkviken	16	20.0807	0	29.0055	0.409091	2005	17386.2	491.284	61.4363	17.1883						outer	sheltered	outer sheltered	1
Gavleborg	Långvind	Långvind	Mjölkviken	Mjolkviken	16	1.48746	0	0	1	2006	17405.1	494.033	61.436	17.1883						outer	sheltered	outer sheltered	1
Gavleborg	Långvind	Långvind	Mjölkviken	Mjolkviken	15	4.75987	0	646.466	0.0073091	2007	17406	497.11	61.4359	17.1883						outer	sheltered	outer sheltered	1
Gavleborg	Långvind	Långvind	Mjölkviken	Mjolkviken	16	0	0	13.7394	0	2008	17399.8	495.166	61.436	17.1883						outer	sheltered	outer sheltered	1
Gavleborg	Långvind	Långvind	Mjölkviken	Mjolkviken	16	2.23119	0	1.5266	0.59375	2009	17404.4	502.831	61.436	17.1882						outer	sheltered	outer sheltered	1
Gavleborg	Långvind	Långvind	Mjölkviken	Mjolkviken	7	1.57143	0	0	1	2010	17408.7	502.524	61.436	17.1883	1.21429	2.52857	4.74286	20.4571	1.8617	outer	sheltered	outer sheltered	1
Gavleborg	Långvind	Långvind	Mjölkviken	Mjolkviken	7	1.60046	0	2.70847	0.371429	2011	17408.7	502.524	61.436	17.1883	0.885714	2.23333	4.8	22.5857	2.01445	outer	sheltered	outer sheltered	1
Gavleborg	Långvind	Långvind	Mjölkviken	Mjolkviken	7	1.23112	0	13.5424	0.0833333	2012	17407	502.241	61.4362	17.1888	1.07143	2.27333	4.47143	21.8	2.04159	outer	sheltered	outer sheltered	1
Gavleborg	Långvind	Långvind	Mjölkviken	Mjolkviken	7	3.71429	0	32.1429	0.103586	2013	17408.7	502.524	61.436	17.1883	1.22857	2.1	2.87	23.2	2.19419	outer	sheltered	outer sheltered	1
Gavleborg	Långvind	Långvind	Mjölkviken	Mjolkviken	7	0.714286	0	55.2857	0.0127551	2014	17408.7	502.524	61.436	17.1883	0.714286	2.4	5.04286		1.93825	outer	sheltered	outer sheltered	1
Gavleborg	Långvind	Långvind	Snäckenviken	Snackenviken	12	0	0.604281	4.07094	0.129252	2002	13643.8	149910	61.42	17.1788						outer	exposed	outer exposed	1
Gavleborg	Långvind	Långvind	Utskäsviken	Utskasviken	12	3.96656	0	0	1	2002	12799.2	37592.1	61.4456	17.202						outer	exposed	outer exposed	1
Gavleborg	Långvind	Långvind	Yttra Storhamn	Yttra Storhamn	12	28.7576	0.604281	0	1	2002	13785.5	1498.56	61.4447	17.1943						outer	sheltered	outer sheltered	1
Gavleborg	Långvind	Långvind	Yttra Storhamn	Yttra Storhamn	14	6.79982	5.17955	29.6597	0.287695	2005	13751.1	2105.39	61.4449	17.1938						outer	sheltered	outer sheltered	1
Gavleborg	Långvind	Långvind	Yttra Storhamn	Yttra Storhamn	16	20.0807	0.906421	51.9045	0.287922	2006	13758.6	1942.25	61.4449	17.1939						outer	sheltered	outer sheltered	1
Gavleborg	Långvind	Långvind	Yttra Storhamn	Yttra Storhamn	15	11.1064	0	130.27	0.0785588	2007	13752.9	2444.94	61.4449	17.1938						outer	sheltered	outer sheltered	1
Gavleborg	Långvind	Långvind	Yttra Storhamn	Yttra Storhamn	14	0	0	174.469	0	2008	13763.7	2033.43	61.4448	17.1939						outer	sheltered	outer sheltered	1
Gavleborg	Långvind	Långvind	Yttra Storhamn	Yttra Storhamn	15	0	0.483425	8.14189	0.0560472	2009	13769.3	1997.73	61.4448	17.194						outer	sheltered	outer sheltered	1
Gavleborg	Långvind	Långvind	Yttra Storhamn	Yttra Storhamn	7	0	0	14.8571	0	2010	13737.1	2714.22	61.445	17.1936	1.85714	0.9	4.9	17.9857	4.27974	outer	sheltered	outer sheltered	1
Gavleborg	Långvind	Långvind	Yttra Storhamn	Yttra Storhamn	7	3.9396	0	6.03251	0.395062	2011	13737.1	2714.22	61.445	17.1936	1.85714	1.63333	4.7	19.5571	2.70284	outer	sheltered	outer sheltered	1
Gavleborg	Långvind	Långvind	Yttra Storhamn	Yttra Storhamn	7	0	0	40.0115	0	2012	13746.1	1379.34	61.445	17.1939	1.87143	1.45333	4.5	18.8286	3.06801	outer	sheltered	outer sheltered	1
Gavleborg	Långvind	Långvind	Yttra Storhamn	Yttra Storhamn	7	0.857143	0.142857	91.2857	0.0108359	2013	13737.1	2714.22	61.445	17.1936	1.92857	1.05	4.91	17.3	3.7976	outer	sheltered	outer sheltered	1
Gavleborg	Långvind	Långvind	Yttra Storhamn	Yttra Storhamn	7	13.8571	0	52.8571	0.207709	2014	13737.1	2714.22	61.445	17.1936	1.68571	1.3	4.8		3.18288	outer	sheltered	outer sheltered	1
Gavleborg	Långvind	Långvind	Öskärsviken	oskarsviken	7	2.85714	0.285714	0	1	2013	14300	779.791	61.4406	17.1924	1.54286	2	2.8	21.4	2.24629	outer	sheltered	outer sheltered	1
Gavleborg	Långvind	Långvind	Öskärsviken	oskarsviken	10	15	0.2	0	1	2014	14296	715.838	61.4409	17.1903	1.57	2.8	4.2		1.711	outer	sheltered	outer sheltered	1
Gavleborg	Långvind	Viken S Tvyfallön	Viken S Tvyfallön	Viken S Tvyfallon	10	12.9	0	10.7	0.54661	2014	15867.7	3372.21	61.3678	17.1286	1.67	0.6	4.92		5.94943	outer	sheltered	outer sheltered	1
Gavleborg	Lövstabukten	Lövstabukten	GÂrdskärsfjärden	GÂrdskarsfjarden	24	0.458333	0.0416667	7.45833	0.0628272	2016	14016	18548	60.5905	17.6127	1.62609	4.68154	4.46667	20.525	1.1289	outer	exposed	outer exposed	1
Gavleborg	Söderhamn	Finnharen	Finnharen	Finnharen	36	1.78134	1.29731	0.0891813	0.971848	1984	13647.5	144085	60.9815	17.1885				9.875		outer	exposed	outer exposed	1
Gavleborg	Söderhamn	Granön	Fransosviken	Fransosviken	12	0	0	2.03547	0	2004	10456.8	360.792	61.0856	17.1959						outer	sheltered	outer sheltered	1
Gavleborg	Söderhamn	Granön	Viken m Bollön och Alderharen	Viken m Bollon och Alderharen	12	0	0	2.03547	0	2004	11398.3	623.056	61.0802	17.1793						outer	sheltered	outer sheltered	1
Gavleborg	Söderhamn	Granön	Viken pÂ SO Bollön	Viken pÂ SO Bollon	10	0	0	17.098	0	2004	11401.2	243.864	61.0818	17.1795						outer	sheltered	outer sheltered	1
Gavleborg	Söderhamn	Granön	Viken S Gammelbo	Viken S Gammelbo	10	0	0	0	NA	2004	11439.7	288.765	61.0839	17.1805						outer	sheltered	outer sheltered	0	No target fish sampled
Gavleborg	Söderhamn	Gåsholma	Gåsholmen	Gasholmen	18	7.38604	0.105903	0	1	1984	9730	2357	61.0103	17.254				9.45556		outer	sheltered	outer sheltered	1
Gavleborg	Söderhamn	Gåsholma	Skämningsberget	Skamningsberget	12	0.651709	0	25.1491	0.0252592	1984	9985	193336	60.9978	17.2473				11.5		outer	exposed	outer exposed	1
Gavleborg	Söderhamn	Kusökalv	Viken N Österhamn	Viken N osterhamn	11	0	0	44.4103	0	2004	7070	1653.62	61.0589	17.2743						outer	sheltered	outer sheltered	1
Gavleborg	Söderhamn	Kusökalv	Viken O Österhamn	Viken O osterhamn	12	0	0	124.164	0	2004	7207.42	391.095	61.0582	17.2711						outer	sheltered	outer sheltered	1
Gavleborg	Söderhamn	Kusökalv	Västerhamn	Vasterhamn	13	0	0	0	NA	2004	8025.54	996.382	61.0598	17.2666						outer	sheltered	outer sheltered	0	No target fish sampled
Gavleborg	Söderhamn	Norrsundet	Finnharen S	Finnharen S	18	0.434473	0.0529514	1.60526	0.232918	1984	15437	124718	60.9667	17.1635				9.96667		outer	exposed	outer exposed	1
Gavleborg	Söderhamn	Norrsundet	Granskär	Granskar	6	0	0	0	NA	1984	16971	2142.27	60.9415	17.1517				11.5		inner	sheltered	inner sheltered	0	No target fish sampled
Gavleborg	Söderhamn	Norrsundet	Granskär	Granskar	36	5.26774	0	0	1	1995	16783	29724.8	60.715	17.298				16.86		inner	exposed	inner exposed	1
Gavleborg	Söderhamn	Norrsundet	Granskär NV	Granskar NV	18	0.434473	0	0.356725	0.549133	1984	16022	50355.5	60.9613	17.1558				9.7		outer	exposed	outer exposed	1
Gavleborg	Söderhamn	Sandarne	Hercules	Hercules	14	10.9487	0	0	1	1985	10938	14577.5	61.259	17.184				7.90909		outer	exposed	outer exposed	1
Gavleborg	Söderhamn	Sandarne	Hercules	Hercules	18	0	0	17.8363	0	1986	10938	14577.5	61.259	17.184				14.4		outer	exposed	outer exposed	1
Gavleborg	Söderhamn	Sandarne	Källskär	Kallskar	24	0.0651709	0.0397135	0	1	1985	10095	17325.1	61.2547	17.1962				7.2		outer	exposed	outer exposed	1
Gavleborg	Söderhamn	Sandarne	Källskär	Kallskar	18	0	0	107.018	0	1986	10228	15413.7	61.2558	17.1948				13.4		outer	exposed	outer exposed	1
Gavleborg	Söderhamn	Sandarne	LÂngrör viken	LÂngror viken	18	0	0.0529514	110.585	0.000478601	1986	11568	20226.2	61.2633	17.1735				14.6		outer	exposed	outer exposed	1
Gavleborg	Söderhamn	Sandarne	Långrör viken	Langror viken	12	0	0	0	NA	1985	11568	20226.2	61.2633	17.1735				9.2		outer	exposed	outer exposed	0	No target fish sampled
Gavleborg	Söderhamn	Sandarne	Sandskär	Sandskar	5	37.5385	0	0	1	1985	8307	60914.1	61.2437	17.2253				13.3		outer	exposed	outer exposed	1
Gavleborg	Söderhamn	Sandarne	Sandskär	Sandskar	18	0	0	376.167	0	1986	8307	60914.1	61.2437	17.2253				13.8		outer	exposed	outer exposed	1
Gavleborg	Söderhamn	Sandarne	Stenö	Steno	29	0.107869	0.0328664	0	1	1985	9426.52	55496.2	61.2522	17.207				7.28824		outer	exposed	outer exposed	1
Gavleborg	Söderhamn	Sandarne	Stenö	Steno	18	0	0	0	NA	1986	9681	22883.8	61.2526	17.2023				13.4		outer	exposed	outer exposed	0	No target fish sampled
Gavleborg	Söderhamn	Sunnäs	Sunnäs S inre	Sunnas S inre	6	13.0342	0.476562	0	1	1979	11678	5228.72	61.1104	17.1581						outer	sheltered	outer sheltered	1
Gavleborg	Söderhamn	Sörfjärden	Sörfjärden	Sorfjarden	10	0.8	0.1	0.4	0.692308	2014	13476.5	7979.69	61.0463	17.1587	1.08	2.3	4.2		2.00614	outer	sheltered	outer sheltered	1
Gotland	Gotland	Gotland	Botvaldevik	Botvaldevik	14	0	0	5.90839	0	2000	1667.71	355214	57.5668	18.8051						outer	exposed	outer exposed	1
Gotland	Gotland	Gotland	Katthamsvik	Katthamsvik	15	0	0	11.3534	0	2000	7735.79	212140	57.4563	18.8077						outer	exposed	outer exposed	1
Gotland	Gotland	Gotland	Lergrav	Lergrav	10	0	0	14.1106	0	2000	6073.07	45104.5	57.794	19.0033						outer	exposed	outer exposed	1
Gotland	Gotland	Gotland	Vägumeviken	Vagumeviken	10	0	0	15.5703	0	2000	11176.9	52990.9	57.7253	18.8069						outer	exposed	outer exposed	1
Kalmar	Borholmsfjärden	Simpevarp	Ekerumsviken	Ekerumsviken	15	10.9042	1.82972	0	1	1999	6148	1609.69	57.4229	16.6499						inner	sheltered	inner sheltered	1
Kalmar	Kalmar	Hjälmö	Hjälmö	Hjalmo	10	0	0	3.2	0	2007	5582.5	8775.71	56.7353	16.3689	1.51111	0.652		15.81	5.48656	outer	sheltered	outer sheltered	1
Kalmar	Kalmar	Hjälmö	Hjälmö	Hjalmo	10	0	0	0	NA	2008	5541.5	7937.1	56.7353	16.3696	1.11			11.95		outer	sheltered	outer sheltered	0	No target fish sampled
Kalmar	Kalmar	Hjälmö	Kläckebergsviken	Klackebergsviken	10	0	0	54	0	2007	5330.2	8474.51	56.7179	16.361	1.77	0.736		15.2	5.17765	outer	sheltered	outer sheltered	1
Kalmar	Kalmar	Hjälmö	Kläckebergsviken	Klackebergsviken	10	0	0	0.2	0	2008	5390.7	8086.27	56.718	16.3601	1.19			11.75		outer	sheltered	outer sheltered	1
Kalmar	Kalmar	Revsudden	Getterö	Gettero	36	0.868946	2.727	35.6725	0.0915733	1989	4306	4071	56.822	16.43				14.62		inner	sheltered	inner sheltered	1
Kalmar	Kalmar	Revsudden	Getterö	Gettero	36	0.391026	0.0794271	133.772	0.0035045	1990	4306	4071	56.822	16.43				19.0167		inner	sheltered	inner sheltered	1
Kalmar	Kalmar	Revsudden	Revsudden	Revsudden	23	1.95823	0.37683	5.07728	0.315023	1998	4791	3619.68	56.8109	16.4183						inner	sheltered	inner sheltered	1
Kalmar	Kalmar	VästS	Kalmardämme	Kalmardamme	9	0	0.160502	43.2509	0.00369722	1998	4498	14282.2	56.651	16.307						inner	exposed	inner exposed	1
Kalmar	Kalmar	VästS	Kalmardämme	Kalmardamme	9	0.444444	0	102.889	0.00430108	2007	4427.56	17611.5	56.6398	16.2907	1.51111	1.714		15.6778	3.2209	inner	exposed	inner exposed	1
Kalmar	Kalmar	VästS	Kalmardämme	Kalmardamme	12	0.0833333	0	1.66667	0.047619	2008	4152.75	15693.6	56.646	16.3067	1.375			12.8167		inner	exposed	inner exposed	1
Kalmar	Kvädöfjärden	Kvädöfjärden	Bredvassaviken	Bredvassaviken	30	1.18997	0.483425	0	1	2003	19899.4	2306.01	57.9861	16.6276	1.27333					inner	sheltered	inner sheltered	1
Kalmar	Kvädöfjärden	Kvädöfjärden	Hummeldalen_N	Hummeldalen_N	6	2	0	32.5	0.057971	2014	8100.5	783.684	57.9489	16.7891	1.26667	1.99789	6.73333	14.9333	2.27202	outer	sheltered	outer sheltered	1
Kalmar	Kvädöfjärden	Kvädöfjärden	Smedsfjärden	Smedsfjarden	5	0	0	0	NA	2000	8624.8	13372	57.9929	16.8031						outer	exposed	outer exposed	0	No target fish sampled
Kalmar	Misterhult	Figeholm	ƒvjeviksfjärden	ƒvjeviksfjarden	10	1.39226	0	0	1	2003	8102.9	1250.94	57.3489	16.5574	1.68			18.16		outer	sheltered	outer sheltered	1
Kalmar	Misterhult	Figeholm	N-S Bodviken	N-S Bodviken	10	0.464088	0	7.4254	0.0588235	2003	6920.4	20678.8	57.3412	16.5712	1.55			16.77		outer	exposed	outer exposed	1
Kalmar	Misterhult	Figeholm	Rotviks Skafter	Rotviks Skafter	10	0	1.85635	0	1	2003	9300.6	1765.49	57.2961	16.5002	1.26			14.82		outer	sheltered	outer sheltered	1
Kalmar	Misterhult	Figeholm	St. Saltvik	St. Saltvik	10	0	0	51.0496	0	2003	8071.8	1749.19	57.3075	16.5262	1.62			15.49		outer	sheltered	outer sheltered	1
Kalmar	Misterhult	Påskallavik	Påskallavik	Paskallavik	19	0	0	10.4997	0	1998	11501	54333.8	57.1622	16.4694						inner	exposed	inner exposed	1
Kalmar	Misterhult	Påskallavik	Själevik	Sjalevik	10	0	0	3.24861	0	2003	10922.1	970.132	57.1994	16.4685	1.83			15.08		outer	sheltered	outer sheltered	1
Kalmar	Misterhult	Påskallavik	Smältevik	Smaltevik	10	6.03314	0	0	1	2003	11968.6	1770.05	57.2003	16.456	1.09			14.13		inner	sheltered	inner sheltered	1
Kalmar	Misterhult	Simpevarp	Ekerumsviken	Ekerumsviken	30	15.0729	0	0	1	2003	6341.53	1367.02	57.4213	16.6484	1.75667					inner	sheltered	inner sheltered	1
Kalmar	Misterhult	Simpevarp	Getbergsfjärden	Getbergsfjarden	20	14.8746	0.725137	0	1	2001	3980.15	13533.9	57.4321	16.6919	1.19			12.475		outer	exposed	outer exposed	1
Kalmar	Misterhult	Simpevarp	Hamnefjärden	Hamnefjarden	5	78.8308	0	0	1	1983	4435	1533.14	57.4192	16.6734				13.18		outer	sheltered	outer sheltered	1
Kalmar	Misterhult	Simpevarp	Hamnefjärden	Hamnefjarden	10	16.2667	0	0	1	1984	4435	1533.14	57.4192	16.6734				20.62		outer	sheltered	outer sheltered	1
Kalmar	Misterhult	Simpevarp	Hamnefjärden	Hamnefjarden	19	93.0229	0	1.3518	0.985676	1985	4435	1533.14	57.4192	16.6734				16.3895		outer	sheltered	outer sheltered	1
Kalmar	Misterhult	Simpevarp	Hamnefjärden	Hamnefjarden	15	32.6376	0	0.214035	0.993485	1986	4435	1533.14	57.4192	16.6734				15.9		outer	sheltered	outer sheltered	1
Kalmar	Misterhult	Simpevarp	Hamnefjärden	Hamnefjarden	15	31.6991	0	0.42807	0.986676	1989	4435	1533.14	57.4192	16.6734				18.1067		outer	sheltered	outer sheltered	1
Kalmar	Misterhult	Simpevarp	Hamnefjärden	Hamnefjarden	20	37.3821	0	0.321053	0.991485	1990	4435	1533.14	57.4192	16.6734				17.455		outer	sheltered	outer sheltered	1
Kalmar	Misterhult	Simpevarp	Hamnefjärden	Hamnefjarden	10	69.2897	0	0	1	1991	4435	1533.14	57.4192	16.6734				18.66		outer	sheltered	outer sheltered	1
Kalmar	Misterhult	Simpevarp	Hamnefjärden	Hamnefjarden	10	148.629	0	0	1	1992	4435	1533.14	57.4192	16.6734				14.97		outer	sheltered	outer sheltered	1
Kalmar	Misterhult	Simpevarp	Hamnefjärden	Hamnefjarden	30	114.178	0	0	1	1993	4435	1533.14	57.4192	16.6734				11.4333		outer	sheltered	outer sheltered	1
Kalmar	Misterhult	Simpevarp	Hamnefjärden	Hamnefjarden	10	30.8163	0	0	1	1994	4435	1533.14	57.4192	16.6734						outer	sheltered	outer sheltered	1
Kalmar	Misterhult	Simpevarp	Hamnefjärden	Hamnefjarden	20	29.5125	0	0	1	1995	4435	1533.14	57.4192	16.6734						outer	sheltered	outer sheltered	1
Kalmar	Misterhult	Simpevarp	Vik1	Vik1	10	20.2	1.7	0	1	2009	5431.5	1231.02	57.4407	16.6787	1.78	0.84385		19.16	4.58687	inner	sheltered	inner sheltered	1
Kalmar	Misterhult	Simpevarp	Vik1	Vik1	9	8	5.88889	0	1	2010	5425.44	1255.69	57.4409	16.6791	1.6	1.53889		19.6667	3.017	inner	sheltered	inner sheltered	1
Kalmar	Misterhult	Simpevarp	Vik2	Vik2	10	19.8	1.3	0	1	2009	6084.4	1298.27	57.4381	16.6708	2.27	1.08945		19.9	3.87898	inner	sheltered	inner sheltered	1
Kalmar	Misterhult	Simpevarp	Vik2	Vik2	10	17.3	4	0	1	2010	6041.8	1220.86	57.4381	16.6714	1.75	1.90017		19.27	2.56958	inner	sheltered	inner sheltered	1
Kalmar	Misterhult	Simpevarp	Vik4	Vik4	10	0.1	0.4	75.5	0.00657895	2009	5776.5	4877.33	57.4056	16.6405	2.12	0.71325		14.92	5.07005	outer	sheltered	outer sheltered	1
Kalmar	Misterhult	Simpevarp	Vik4	Vik4	10	3.5	0.4	256	0.0150058	2010	5747.7	4847.85	57.4054	16.6408	1.77	1.48225		19.32	3.08006	outer	sheltered	outer sheltered	1
Kalmar	Misterhult	Skälö	Bresfjärd	Bresfjard	10	8.81767	3.7127	0	1	2003	12998.8	1133.85	57.5905	16.6626	1.69			18.41		inner	sheltered	inner sheltered	1
Kalmar	Misterhult	Skälö	Järsö glo	Jarso glo	10	0.464088	0.464088	0	1	2003	10377	1249.01	57.5832	16.658	1.81			17.6		inner	sheltered	inner sheltered	1
Kalmar	Misterhult	Strupö	Strupö	Strupo	7	0	0	116.857	0	2008	3327	62706.9	57.5379	16.7531	1.58571	1.80371	6.75714	17.3714	2.61194	outer	exposed	outer exposed	1
Kalmar	Misterhult	Strupö	Vik6	Vik6	10	0	0	299.2	0	2009	3743.6	1696.62	57.5356	16.7469	1.31	0.544917		16.16	6.09699	outer	sheltered	outer sheltered	1
Kalmar	Misterhult	Strupö	Vik6	Vik6	9	0	0	333.222	0	2010	3724.22	1787	57.5354	16.7472	1.98889	1.41185		19.4111	3.44316	outer	sheltered	outer sheltered	1
Kalmar	Misterhult	Strupö	Vik7	Vik7	10	0	0	391.2	0	2009	3726.5	3108.51	57.5411	16.7478	2	0.539433		15.23	6.61614	outer	sheltered	outer sheltered	1
Kalmar	Misterhult	Strupö	Vik7	Vik7	10	0	0	188.7	0	2010	3733.6	2983.61	57.5411	16.7478	2.12	1.67375		17.68	2.9255	outer	sheltered	outer sheltered	1
Kalmar	Misterhult	Vinö	Brännskärsflage	Brannskarsflage	10	2.78453	0.928175	18.5635	0.166667	2003	4562.1	487.755	57.474	16.7111	1.42			15.23		outer	sheltered	outer sheltered	1
Kalmar	Misterhult	Vinö	Bålstaviken	Balstaviken	10	11.6022	1.85635	0	1	2003	6548	1042.01	57.4563	16.6718	1.27			17.14		outer	sheltered	outer sheltered	1
Kalmar	Misterhult	Vinö	Själviken	Sjalviken	10	0.928175	0	190.74	0.00484262	2003	5158.1	4055.17	57.4898	16.7057	2			16.87		outer	sheltered	outer sheltered	1
Kalmar	Misterhult	Vinö	Tjuvviken	Tjuvviken	10	2.78453	0.928175	0.464088	0.888889	2003	5867.1	776.138	57.4801	16.6938	1.38			17.6		outer	sheltered	outer sheltered	1
Kalmar	Misterhult	Vinö	Torsteflage	Torsteflage	17	0	0.426551	0	1	2003	5024.18	446.522	57.4509	16.6909	1.20588					outer	sheltered	outer sheltered	1
Kalmar	Misterhult	Vinö	Tvarbomsgloet	Tvarbomsgloet	10	1.85635	0	0	1	2003	4517	3899.03	57.4818	16.7155	1.53			16.62		outer	sheltered	outer sheltered	1
Kalmar	Misterhult	Vinö	Vik3	Vik3	20	8.2	0.35	32.05	0.210591	2008	6251.6	4760.52	57.4985	16.6928	2.055	2.514	6.74211	17.8211	2.61147	outer	sheltered	outer sheltered	1
Kalmar	Misterhult	Vinö	Vik3	Vik3	10	1.3	0.9	83.1	0.0257913	2009	7261.6	1860.45	57.5038	16.6791	2.73	0.527333		15.84	6.68809	outer	sheltered	outer sheltered	1
Kalmar	Misterhult	Vinö	Vik3	Vik3	10	1.6	3.2	145.6	0.0319149	2010	7255.7	1805.26	57.5038	16.6792	1.75	1.45592		19.34	3.6367	outer	sheltered	outer sheltered	1
Kalmar	Misterhult	Vinö	Vik5	Vik5	10	34.2	0.4	0	1	2009	5220.9	714.582	57.454	16.693	2.4	1.32625		14	3.37958	outer	sheltered	outer sheltered	1
Kalmar	Misterhult	Vinö	Vik5	Vik5	10	2.4	0.5	19.9	0.127193	2010	5217.8	703.053	57.454	16.6931	2.18	1.73633		19.97	2.91335	outer	sheltered	outer sheltered	1
Kalmar	Misterhult	Vinö	Örnsvarp	ornsvarp	10	2.32044	12.9945	2.32044	0.868421	2003	5728.1	3440.27	57.4935	16.699	1.48			15.69		outer	sheltered	outer sheltered	1
Kalmar	Mönsterås	Lervik	Lervik	Lervik	72	4.54024	0.225043	165.877	0.0279256	1989	4307	1378	57.064	16.56				14.3632		outer	sheltered	outer sheltered	1
Kalmar	Mönsterås	Lervik	Lervik	Lervik	72	0.217236	0	412.285	0.000526631	1990	4307	1378	57.064	16.56				18.1717		outer	sheltered	outer sheltered	1
Kalmar	Mönsterås	Lervik	Lervik	Lervik	15	0	0	64.8764	0	1998	5405	1585.83	57.0668	16.5434						outer	sheltered	outer sheltered	1
Kalmar	Mönsterås	Lervik	Lervik	Lervik	15	0	0	125.211	0	1999	5174	1752.5	57.0659	16.5465						outer	sheltered	outer sheltered	1
Kalmar	Mönsterås	Lervik	Lervik	Lervik	18	0	0	2.71396	0	2003	5412.89	1404.24	57.0668	16.5434	1.30556					outer	sheltered	outer sheltered	1
Kalmar	Mönsterås	Lervik	Lervik	Lervik	20	0	0	27.788	0	2006	4979.25	3536.92	57.0697	16.5522	1.54		6.545	18.255	3.5	outer	sheltered	outer sheltered	1
Kalmar	Mönsterås	Lervik	Lervik	Lervik	10	0	0	115.5	0	2007	4915.9	3620.17	57.0683	16.5525	1.78	0.652		14.03	5.75233	outer	sheltered	outer sheltered	1
Kalmar	Mönsterås	Lervik	Lervik	Lervik	20	0	0	24.45	0	2008	4990.3	3453.6	57.0696	16.5519	1.45	2.87671		17.26	2.06096	outer	sheltered	outer sheltered	1
Kalmar	Mönsterås	Lervik	Lervik	Lervik	10	0	0	47.2	0	2009	4910.6	3380.69	57.0686	16.5528	1.14	2.46963		13.64	2.20368	outer	sheltered	outer sheltered	1
Kalmar	Mönsterås	Lervik	Lervik	Lervik	10	0	0.1	135.9	0.000735294	2010	4916.3	3272.83	57.0682	16.5524	1.06	1.27		11.39	3.53079	outer	sheltered	outer sheltered	1
Kalmar	Mönsterås	Mönsterås	Lyckefjärden	Lyckefjarden	10	0	0	65.1	0	2007	6224.3	1982.49	57.0437	16.5167	1.28	1.474		13.14	2.84299	inner	sheltered	inner sheltered	1
Kalmar	Mönsterås	Mönsterås	Lyckefjärden	Lyckefjarden	10	0	0	65	0	2008	6413.5	1705.95	57.0442	16.5131	0.89	1.35147		14.91	3.35942	inner	sheltered	inner sheltered	1
Kalmar	Mönsterås	Mönsterås	Mönsteråsviken	Monsterasviken	10	0	0.1	312.6	0.000319795	2007	6787.6	4269.33	57.0263	16.4896	1.5	2.305		14.43	2.76884	inner	sheltered	inner sheltered	1
Kalmar	Mönsterås	Mönsterås	Mönsteråsviken	Monsterasviken	13	0	0	1.15385	0	2008	7601	3263.16	57.0311	16.4798	1.60769			16.7		inner	sheltered	inner sheltered	1
Kalmar	Mönsterås	Mönsterås	SBrännudden	SBrannudden	36	18.0741	0.900174	32.1053	0.371465	1989	3465	4588	57.02	16.54				15.22		inner	sheltered	inner sheltered	1
Kalmar	Mönsterås	Mönsterås	SBrännudden	SBrannudden	36	31.5862	0.767795	40.1316	0.446351	1990	3465	4588	57.02	16.54				19.5		inner	sheltered	inner sheltered	1
Kalmar	Mönsterås	Mönsterås	Träteholmsviken	Trateholmsviken	13	0	0	7.51559	0	2003	5934.62	854.467	57.0291	16.5118	1.34615					inner	sheltered	inner sheltered	1
Kalmar	Mönsterås	Mönsterås	Ödängla	odangla	36	10.6011	2.727	125.211	0.0962052	1989	2780	1307	57.035	16.565				15.0583		inner	sheltered	inner sheltered	1
Kalmar	Mönsterås	Mönsterås	Ödängla	odangla	37	36.9044	0.747044	91.1095	0.292413	1990	2780	1307	57.035	16.565				18.6375		inner	sheltered	inner sheltered	1
Kalmar	Mönsterås	Mönsterås	Ödängla	odangla	30	0	0	13.027	0	2003	4587.97	2290.39	57.0464	16.5448	1.61429					inner	sheltered	inner sheltered	1
Kalmar	Mönsterås	Mönsterås	Ödängla	odangla	20	0	0	123.367	0	2006	3879.65	4699.45	57.0385	16.5496	1.79		6.74	17.95	3.12	inner	sheltered	inner sheltered	1
Kalmar	Mönsterås	Mönsterås	Ödängla	odangla	10	0	0	116	0	2007	3955.5	3942.95	57.0395	16.549	1.63	1.05		13.69	3.84239	inner	sheltered	inner sheltered	1
Kalmar	Mönsterås	Mönsterås	Ödängla	odangla	20	0	0	71.55	0	2008	3226.15	6155.78	57.0408	16.5629	1.39	1.59897		16.54	2.90891	inner	sheltered	inner sheltered	1
Kalmar	Mönsterås	Snerumsviken	Snerumsviken	Snerumsviken	15	0	0	358.442	0	1999	8683	54823	57.1133	16.5144						outer	exposed	outer exposed	1
Kalmar	Mönsterås	Timmernabben	Kaninskär	Kaninskar	14	0	0	0	NA	2003	6972.86	868.187	56.991	16.4565	0.614286					inner	sheltered	inner sheltered	0	No target fish sampled
Kalmar	Mönsterås	Timmernabben	Timmernabben	Timmernabben	15	0	0	296.485	0	1998	7411	993.868	56.9857	16.4585						inner	sheltered	inner sheltered	1
Kalmar	Mönsterås	Timmernabben	Timmernabben	Timmernabben	15	0	0	132.997	0	1999	7411	993.868	56.9857	16.4585						inner	sheltered	inner sheltered	1
Kalmar	Mönsterås	Timmernabben	Timmernabben	Timmernabben	13	0	0	0	NA	2003	7232.38	1495.92	56.9844	16.4595	0.761538					inner	sheltered	inner sheltered	0	No target fish sampled
Kalmar	Mönsterås	Timmernabben	Timmernabben	Timmernabben	19	0	0	16.3932	0	2006	7562.53	2624.11	56.9901	16.4546	1.64211		6.18421	18.4368	1.86316	inner	sheltered	inner sheltered	1
Kalmar	Mönsterås	Timmernabben	Timmernabben	Timmernabben	9	0	0	18.6667	0	2007	7642.11	2178.94	56.991	16.4546	1.58889	2.276		15.2	2.2417	inner	sheltered	inner sheltered	1
Kalmar	Mönsterås	Timmernabben	Timmernabben	Timmernabben	17	0.176471	0.235294	0	1	2008	8137.53	1774.19	57.0009	16.4537	1.09375			13.1941		inner	sheltered	inner sheltered	1
Kalmar	Mönsterås	Timmernabben	Timmernabben	Timmernabben	10	0	1	26.3	0.03663	2009	7729.6	2147.18	56.9916	16.4534	1.05	4.968		15.56	1.48304	inner	sheltered	inner sheltered	1
Kalmar	Mönsterås	Timmernabben	Timmernabben	Timmernabben	10	0	2.1	22.4	0.0857143	2010	7729.3	2111.36	56.9915	16.4532	1.48	3.4915		15.56	1.47233	inner	sheltered	inner sheltered	1
Kalmar	TorsÂs	Bergkvara	Bergkvara	Bergkvara	15	0	0	26.2749	0	1998	3332	89014.4	56.3743	16.0855						outer	exposed	outer exposed	1
Kalmar	TorsÂs	Bergkvara	OmrÂde 3	OmrÂde 3	15	0	0	108.668	0	1996	3332	89014.4	56.3742	16.0855						outer	exposed	outer exposed	1
Kalmar	TorsÂs	Bergkvara	TorsÂs	TorsÂs	8	0	0	9.73146	0	1999	3332	89014.4	56.3743	16.0855						outer	exposed	outer exposed	1
Kalmar	TorsÂs	Berkvara	Sektion 3	Sektion 3	15	0	0	0	NA	1997	3332	89014.4	56.3742	16.0855						outer	exposed	outer exposed	0	No target fish sampled
Kalmar	TorsÂs	Djursvik	Djursvik	Djursvik	15	0	0.0963009	0	1	1998	3485	40758.6	56.434	16.116						outer	exposed	outer exposed	1
Kalmar	TorsÂs	Djursvik	omr 1	omr 1	15	0	0.385204	1.94629	0.165217	1996	3525	36956.1	56.4344	16.1156						outer	exposed	outer exposed	1
Kalmar	TorsÂs	Djursvik	Sektion 1	Sektion 1	15	0.316065	0.288903	0	1	1997	3525	36956.1	56.4344	16.1156						outer	exposed	outer exposed	1
Kalmar	TorsÂs	Grisbäck	Grisback	Grisback	9	0	0	27.0318	0	1998	3441	33116.3	56.3281	16.0579						outer	exposed	outer exposed	1
Kalmar	TorsÂs	Grisbäck	OmrÂde 4	OmrÂde 4	15	0.790162	0.0963009	0	1	1996	3441	33116.3	56.3281	16.0579						outer	exposed	outer exposed	1
Kalmar	TorsÂs	Grisbäck	Sektion 4	Sektion 4	15	0.474097	0	0	1	1997	3441	33116.3	56.3281	16.0579						outer	exposed	outer exposed	1
Kalmar	TorsÂs	Grisbäck	TorsÂs	TorsÂs	7	0	0	1.39021	0	1999	3441	33116.3	56.3281	16.0579						outer	exposed	outer exposed	1
Kalmar	TorsÂs	Ragnabo	OmrÂde 2	OmrÂde 2	15	0	0	4.86573	0	1996	3785	5348.73	56.4189	16.1026						outer	sheltered	outer sheltered	1
Kalmar	TorsÂs	Ragnabo	Sektion 2	Sektion 2	15	0.316065	0	3.24382	0.088785	1997	3785	5348.73	56.4189	16.1026						outer	sheltered	outer sheltered	1
Kalmar	TorsÂs	TorsÂs	EvVik1	EvVik1	15	0	0.385204	0	1	1996	3210	96163.5	56.396	16.0991						outer	exposed	outer exposed	1
Kalmar	TorsÂs	TorsÂs	EvVik2	EvVik2	15	0	0	1.29753	0	1996	3210	96163.5	56.396	16.0991						outer	exposed	outer exposed	1
Kalmar	TorsÂs	TorsÂs	EvVik3	EvVik3	15	0	0	0	NA	1996	3210	96163.5	56.396	16.0991						outer	exposed	outer exposed	0	No target fish sampled
Kalmar	TorsÂs	TorsÂs	EvVik4	EvVik4	15	0.790162	0.0963009	0	1	1996	3210	96163.5	56.396	16.0991						outer	exposed	outer exposed	1
Norrbotten	Norrbotten	Granöfjärden	Inigårdsviken	Inigardsviken	10	0	0	0	NA	2014	37396.5	3644.33	65.6484	22.2399	0.48	2.61	1.04		1.81108	inner	sheltered	inner sheltered	0	No target fish sampled
Norrbotten	Norrbotten	RÂneÂ	Viken utanför Rörviken	Viken utanfor Rorviken	10	5.1	0.2	0	1	2014	50519	7842.7	65.8597	22.4484	0.79	8.79	0.98		0.67813	inner	sheltered	inner sheltered	0	Located too far into the archipelago (see Methods)
Norrbotten	Norrbotten	RÂneÂ	Ögrundssundet	ogrundssundet	7	10.2857	0	0	1	2014	49497	431.921	65.8384	22.3497	0.685714	2.38667	0		1.947	inner	sheltered	inner sheltered	0	Located too far into the archipelago (see Methods)
Norrbotten	Norrbotten	Rävahavet	Innerstholmen	Innerstholmen	10	0	0.7	0	1	2014	37634.9	1032.29	65.3589	21.4367	0.7	1.82333	0.66		2.4208	inner	sheltered	inner sheltered	1
Norrbotten	Norrbotten	Södra LuleÂ skärgÂrd	Dravelsviken	Dravelsviken	10	5.1	0.2	13	0.289617	2014	31221.3	5435.15	65.4445	21.9283	1.91	1.24	1.72		3.30691	outer	sheltered	outer sheltered	1
Ostergotland	Kvädöfjärden	Kvädöfjärden	Brevik	Brevik	5	4.74097	1.73342	0	1	1997	13882.4	623.865	58.0213	16.7398						inner	sheltered	inner sheltered	1
Ostergotland	Kvädöfjärden	Kvädöfjärden	Brevik	Brevik	5	134.169	6.64476	0	1	1998	13882.4	623.865	58.0213	16.7398						inner	sheltered	inner sheltered	1
Ostergotland	Kvädöfjärden	Kvädöfjärden	Brevik	Brevik	5	4.74097	2.60013	0	1	1999	13882.4	623.865	58.0213	16.7398						inner	sheltered	inner sheltered	1
Ostergotland	Kvädöfjärden	Kvädöfjärden	Brevik	Brevik	5	7.11145	0.577806	0	1	2000	13882.4	623.865	58.0213	16.7398						inner	sheltered	inner sheltered	1
Ostergotland	Kvädöfjärden	Kvädöfjärden	Båtsmansfjärden	Batsmansfjarden	5	3.31868	0.577806	0	1	1996	11071.2	2835.27	58.0131	16.776						outer	sheltered	outer sheltered	1
Ostergotland	Kvädöfjärden	Kvädöfjärden	Båtsmansfjärden	Batsmansfjarden	5	73.9591	3.17793	0	1	1997	11071.2	2835.27	58.0131	16.776						outer	sheltered	outer sheltered	1
Ostergotland	Kvädöfjärden	Kvädöfjärden	Båtsmansfjärden	Batsmansfjarden	5	0.474097	2.60013	0	1	2000	11071.2	2835.27	58.0131	16.776						outer	sheltered	outer sheltered	1
Ostergotland	Kvädöfjärden	Kvädöfjärden	Båtsviken	Batsviken	26	0.91536	0.278899	0	1	2003	11377.3	8161.39	58.0541	16.7972	1.48462					outer	sheltered	outer sheltered	1
Ostergotland	Kvädöfjärden	Kvädöfjärden	Haxvassen	Haxvassen	5	0	0	0	NA	1996	15566.8	2183.18	58.0051	16.6971						inner	sheltered	inner sheltered	0	No target fish sampled
Ostergotland	Kvädöfjärden	Kvädöfjärden	Haxvassen	Haxvassen	5	3.79278	2.31122	0	1	1997	15566.8	2183.18	58.0051	16.6971						inner	sheltered	inner sheltered	1
Ostergotland	Kvädöfjärden	Kvädöfjärden	Häxvassen	Haxvassen	42	7.15018	0.181548	61.1529	0.107057	1990	15703	2806	58.0092	16.6958				18.5694		inner	sheltered	inner sheltered	1
Ostergotland	Kvädöfjärden	Kvädöfjärden	Häxvassen	Haxvassen	5	114.257	3.46683	0	1	1998	15566.8	2183.18	58.0051	16.6971						inner	sheltered	inner sheltered	1
Ostergotland	Kvädöfjärden	Kvädöfjärden	Häxvassen	Haxvassen	30	3.5699	3.62568	0.814189	0.898351	2003	14922.6	1898.57	58.0046	16.7078	1.3069					inner	sheltered	inner sheltered	1
Ostergotland	Kvädöfjärden	Kvädöfjärden	Karl Johans Fjärd	Karl Johans Fjard	28	1.27497	0.258977	0	1	2003	11884.4	1070.1	58.0197	16.7653	0.889286					outer	sheltered	outer sheltered	1
Ostergotland	Kvädöfjärden	Kvädöfjärden	Kungshamn	Kungshamn	5	35.5573	1.44451	0	1	1996	9930.6	63272.9	58.0132	16.7945						outer	exposed	outer exposed	1
Ostergotland	Kvädöfjärden	Kvädöfjärden	Kungshamn	Kungshamn	5	36.9796	1.44451	0	1	1997	9930.6	63272.9	58.0132	16.7945						outer	exposed	outer exposed	1
Ostergotland	Kvädöfjärden	Kvädöfjärden	Kungshamn	Kungshamn	5	0	0.288903	0	1	1998	9930.6	63272.9	58.0132	16.7945						outer	exposed	outer exposed	1
Ostergotland	Kvädöfjärden	Kvädöfjärden	Kungshamn	Kungshamn	5	0	0	0	NA	2000	9930.6	63272.9	58.0132	16.7945						outer	exposed	outer exposed	0	No target fish sampled
Ostergotland	Kvädöfjärden	Kvädöfjärden	Licknevarpefjärden	Licknevarpefjarden	30	0.396656	1.45027	0	1	2003	15961.2	1745.19	58.0703	16.7394	1.93448					inner	sheltered	inner sheltered	1
Ostergotland	Kvädöfjärden	Kvädöfjärden	Lovosundet	Lovosundet	6	47.5	8.16667	24.5	0.694387	2014	13931.7	904.389	58.0582	16.7715	2.38	1.5695	6.6	15.0667	2.79181	inner	sheltered	inner sheltered	1
Ostergotland	Kvädöfjärden	Kvädöfjärden	Sundet_Salto_Enholmarna	Sundet_Salto_Enholmarna	6	0.333333	0	400.167	0.000832293	2014	14134.3	1058.5	58.0038	16.7193	0.953333	2.75867	6.58333	17.1833	1.85807	inner	sheltered	inner sheltered	1
Ostergotland	Kvädöfjärden	Kvädöfjärden	Torrö	Torro	42	3.57509	0.0226935	96.698	0.0358717	1990	10939	2287.64	58.0113	16.7771				18.8167		outer	sheltered	outer sheltered	1
Ostergotland	Kvädöfjärden	Kvädöfjärden	Torrösundet	Torrosundet	26	0.45768	0.836696	0	1	2003	11035.1	1857.52	58.0115	16.7757	1.16154					outer	sheltered	outer sheltered	1
Ostergotland	Kvädöfjärden	Kvädöfjärden	Viken_Bankebote	Viken_Bankebote	6	47.8333	0	0.333333	0.99308	2014	17360.8	1424.31	58.1072	16.734	1.61	2.67606	6.6	15.8833	1.89209	inner	sheltered	inner sheltered	1
Ostergotland	StAnna	Kärrf	133 ƒspskärsflagen	133 ƒspskarsflagen	6	0	0	40.2167	0	2012	11789	2823.92	58.337	16.9734	2.4	18.9667	6.4	17.0333	0.394001	outer	sheltered	outer sheltered	1
Ostergotland	StAnna	Kärrf	37 Östantillsviken	37 ostantillsviken	6	0	0.143631	0	1	2012	17448.3	875.385	58.4094	16.8932	2.06667	2.58	6.2	18.1667	1.80468	outer	sheltered	outer sheltered	1
Ostergotland	StAnna	Kärrf	37 Östantillsviken	37 ostantillsviken	7	16.7143	0.142857	1.28571	0.929134	2014	17473	1083.59	58.4091	16.8927	2.08286	2.84524	6.3	15.7714	1.72682	outer	sheltered	outer sheltered	1
Ostergotland	StAnna	Kärrf	41 Viksystemet ost Lammskär	41 Viksystemet ost Lammskar	12	0	1.29268	122.086	0.0104773	2012	12524.2	927.514	58.3936	16.9707	1.825	1.15	6.3	17.5917	3.50123	outer	sheltered	outer sheltered	1
Ostergotland	StAnna	Kärrf	42 Sundet mellan Bersholmen och Istholmen	42 Sundet mellan Bersholmen och Istholmen	5	0	0.344715	3.44715	0.0909091	2012	18276.8	658.014	58.3915	16.8765	1.1	1.80667	6.2	18.32	2.40777	outer	sheltered	outer sheltered	1
Ostergotland	StAnna	Kärrf	Sundet_Brottskaren	Sundet_Brottskaren	6	0.166667	0	0.833333	0.166667	2014	13623.5	3540.62	58.3469	16.9402	2.40333	3.49322	6.45	15.2333	1.47948	outer	sheltered	outer sheltered	1
Ostergotland	StAnna	Tyrislot	Sorsundsviken	Sorsundsviken	6	6.66667	0	52.6667	0.11236	2014	14812.3	1328.53	58.2518	16.8801	1.80667	3.4245	6.6	14.7833	1.45866	inner	sheltered	inner sheltered	1
Ostergotland	StAnna	Tyrislot	Viken_innanfor_Skrackskarsklabben	Viken_innanfor_Skrackskarsklabben	6	0	0	141.333	0	2014	5192.67	41170	58.1673	16.9784	1.84	2.44944	6.6	15.7667	1.98821	outer	exposed	outer exposed	1
Sodermanland	Askö	Askö	Bockholmssundet	Bockholmssundet	6	6	0	6.83333	0.467532	2014	21474.5	35104	58.8294	17.616	2.15	1.51882	6.1	14.8333	2.91602	outer	exposed	outer exposed	1
Sodermanland	Askö	Askö	Hästdammsviken	Hastdammsviken	6	0	0	1.16667	0	2015	20399	6936.58	58.8224	17.6525	1.53333					outer	sheltered	outer sheltered	1
Sodermanland	Askö	Askö	Idkroken	Idkroken	12	0	0	30.5833	0	2015	18958.6	55279.8	58.8129	17.6468	2.3					outer	exposed	outer exposed	1
Sodermanland	Askö	Askö	Skutviken_Askö	Skutviken_Asko	18	0	0	0	NA	2006	17545.6	26034.4	58.8053	17.6762	1.19444			20.8		outer	exposed	outer exposed	0	No target fish sampled
Sodermanland	Askö	Askö	Skutviken_Askö	Skutviken_Asko	12	0	0	29.6667	0	2015	17532.8	52647.7	58.8055	17.6742	1.41667					outer	exposed	outer exposed	1
Sodermanland	Askö	Askö	Storvarpet	Storvarpet	18	0.661094	1.20856	0	1	2006	25246.7	3507.23	58.8569	17.5949	1.23333			20.85		inner	sheltered	inner sheltered	1
Sodermanland	Askö	Askö	Trosa	Trosa	13	3.72832	0.17852	0	1	2006	28765.8	4320.59	58.8818	17.553	1.77692	12.1192	3.06923	20.5154	0.59932	inner	sheltered	inner sheltered	1
Sodermanland	Askö	Askö	Trosa	Trosa	10	5.89744	0.15625	0	1	2012	28360.5	4760.37	58.8821	17.5706	2.44	3.78067	3.53	17.12	1.73554	inner	sheltered	inner sheltered	1
Sodermanland	Askö	Lacka	Hamnhamn	Hamnhamn	15	0	0	8.14189	0	2004	13707.5	59982	58.7469	17.5721	1.17333			16.4333		outer	exposed	outer exposed	1
Sodermanland	Askö	Lacka	Hamnhamn	Hamnhamn	17	3.49991	0	0	1	2006	13724.9	63580.4	58.7469	17.5719	1.1					outer	exposed	outer exposed	1
Sodermanland	Askö	Lacka	Hamnhamn	Hamnhamn	17	0	0	0	NA	2007	13719.9	52043.8	58.7469	17.5719	1.04706			15.55		outer	exposed	outer exposed	0	No target fish sampled
Sodermanland	Askö	Lacka	Hamnhamn	Hamnhamn	17	0	0	10.0576	0	2008	13728.4	60857.2	58.7469	17.5718	1.02353			17.4833		outer	exposed	outer exposed	1
Sodermanland	Askö	Lacka	Hamnhamn	Hamnhamn	6	0	0	789.167	0	2014	13695.8	40989.9	58.7467	17.572	1.61667	2.38897	6.35	12.95	2.26034	outer	exposed	outer exposed	1
Sodermanland	Askö	Lacka	Hamnhamn	Hamnhamn	6	0	0	46.8333	0	2015	13695	49294.4	58.7466	17.5721	1.35					outer	exposed	outer exposed	1
Sodermanland	Askö	Lacka	Viken SV Lacka	Viken SV Lacka	12	0	0	79.3834	0	2004	14294.7	53842.3	58.7504	17.5641	1.09167			17.1417		outer	exposed	outer exposed	1
Sodermanland	Askö	Långö	Stenmarsfladen	Stenmarsfladen	23	0	0.630554	0	1	2004	14429.3	629.844	58.7346	17.5106	0.86087			15.7826		outer	sheltered	outer sheltered	1
Sodermanland	Askö	Långö	Stenmarsfladen	Stenmarsfladen	20	1.18997	0.362568	0	1	2005	14331	600.547	58.7348	17.5105	0.76			16.5917		outer	sheltered	outer sheltered	1
Sodermanland	Askö	Långö	Stenmarsfladen	Stenmarsfladen	20	0	0	0	NA	2006	14174.5	617.913	58.7348	17.5104	0.938889					outer	sheltered	outer sheltered	0	No target fish sampled
Sodermanland	Askö	Långö	Stenmarsfladen	Stenmarsfladen	20	0	0	0	NA	2007	14232.1	589.486	58.7347	17.5105	0.915			15.4		outer	sheltered	outer sheltered	0	No target fish sampled
Sodermanland	Askö	Långö	Stenmarsfladen	Stenmarsfladen	20	0	0	0	NA	2008	14277.6	604.517	58.7347	17.5106	0.39					outer	sheltered	outer sheltered	0	No target fish sampled
Sodermanland	Askö	Långö	Viken S Björkskär	Viken S Bjorkskar	15	0	0	0	NA	2004	13525.8	2279.16	58.731	17.513	1.28			16.4533		outer	sheltered	outer sheltered	0	No target fish sampled
Sodermanland	Askö	Rommarö	Hundsviken	Hundsviken	17	0	0.426551	0	1	2004	30004.1	1804.41	58.8786	17.486	0.611765			17		outer	sheltered	outer sheltered	1
Sodermanland	Askö	Rommarö	Svarthålet	Svarthalet	18	0	0.402854	0	1	2004	23909.5	991.904	58.8172	17.4662	0.905556			15.8889		inner	sheltered	inner sheltered	1
Sodermanland	Askö	Rommarö	Svarthålet	Svarthalet	18	3.30547	0	1.35698	0.708955	2005	23910.6	1002.19	58.8171	17.4662	0.9			15.35		inner	sheltered	inner sheltered	1
Sodermanland	Askö	Rommarö	Svarthålet	Svarthalet	18	0	0.402854	0	1	2006	23925.4	943.657	58.8172	17.4659	0.928571			20.35		inner	sheltered	inner sheltered	1
Sodermanland	Askö	Rommarö	Svarthålet	Svarthalet	18	0	0.402854	0	1	2007	23926.3	976.809	58.8172	17.466	1.02778			12.8167		inner	sheltered	inner sheltered	1
Sodermanland	Askö	Rommarö	Svarthålet	Svarthalet	20	8.32978	0	1.22128	0.872131	2008	23922.7	1006.06	58.8173	17.4662	0.89			17.375		inner	sheltered	inner sheltered	1
Sodermanland	Askö	Rommarö	Svarthålet	Svarthalet	6	0	0	0.333333	0	2015	23893	1072.38	58.8171	17.4664	1.2					inner	sheltered	inner sheltered	1
Sodermanland	Oxelösund	BrÂviken	Lilla_Brevik	Lilla_Brevik	6	17.1667	0	4980.67	0.00343482	2014	17037.7	6786.45	58.6434	17.0209	2.27333	1.82494	6.43333	13.7333	2.43787	outer	sheltered	outer sheltered	1
Sodermanland	Oxelösund	BrÂviken	Mörkviken	Morkviken	20	1.78495	0	0	1	2005	21290.8	638.766	58.6147	16.9186	1.025					outer	sheltered	outer sheltered	1
Sodermanland	Oxelösund	Enskär	Gräshålet	Grashalet	12	0	0	140.448	0	2004	9215.42	19971.2	58.6808	17.4759	1.23333			16.4		outer	exposed	outer exposed	1
Sodermanland	Oxelösund	Enskär	Gräshålet	Grashalet	17	0	0	10.0576	0	2005	9218.29	19596.5	58.6807	17.4758	1.31176					outer	exposed	outer exposed	1
Sodermanland	Oxelösund	Enskär	Gräshålet	Grashalet	17	1.39996	0	1.4368	0.493506	2006	9209.76	18196.4	58.6807	17.4759	1.44118			20.3		outer	exposed	outer exposed	1
Sodermanland	Oxelösund	Enskär	Gräshålet	Grashalet	17	0	0	2.87361	0	2007	9216.06	16321.8	58.6808	17.4758	1.35294			13.6		outer	exposed	outer exposed	1
Sodermanland	Oxelösund	Enskär	Gräshålet	Grashalet	17	0	0	60.3458	0	2008	9212.94	18056.2	58.6808	17.4758	1.39412			17.5294		outer	exposed	outer exposed	1
Sodermanland	Oxelösund	Marsviken	Marsviken	Marsviken	14	1.14286	1.85714	10	0.230769	2012	21423.6	4024.6	58.6723	16.9893	3.05	0.673333	5.48571	14.8	5.63339	outer	sheltered	outer sheltered	1
Sodermanland	Oxelösund	Marsviken	Slängaviken	Slangaviken	22	0	0	0	NA	2006	23470.9	2198.14	58.6786	16.9552	0.5					outer	sheltered	outer sheltered	0	No target fish sampled
Sodermanland	Oxelösund	Oxelösund	Beten	Beten	22	0	0	0	NA	2005	13735.7	3389.27	58.6449	17.1554	1.58182					outer	sheltered	outer sheltered	0	No target fish sampled
Sodermanland	Oxelösund	Oxelösund	Beten	Beten	22	1.62268	0	22.2052	0.0681004	2006	13724.9	3482.83	58.6449	17.1555	1.67727					outer	sheltered	outer sheltered	1
Sodermanland	Oxelösund	Oxelösund	Beten	Beten	18	0	0	13.5698	0	2007	13811.7	1065.24	58.6443	17.1544	1.21667			14.05		outer	sheltered	outer sheltered	1
Sodermanland	Oxelösund	Oxelösund	Beten	Beten	18	0	0	12.2128	0	2008	13805.6	902.686	58.6444	17.1545	1.02778			18.7278		outer	sheltered	outer sheltered	1
Sodermanland	Oxelösund	Oxelösund	Beten	Beten	6	2	0	607.333	0.00328228	2014	13773.2	1879.62	58.6445	17.1549	1.89333	1.3075	6.48333	12.7667	3.24275	outer	sheltered	outer sheltered	1
Sodermanland	Oxelösund	Oxelösund	Beten	Beten	12	0	0	33.9167	0	2015	13729	2757.7	58.6448	17.1555	1.74167					outer	sheltered	outer sheltered	1
Sodermanland	Oxelösund	Pyran	Kittelö	Kittelo	18	4.62765	0	0	1	2005	16463.7	6346.24	58.7092	17.3051	1.21667					outer	sheltered	outer sheltered	1
Sodermanland	Oxelösund	Pyran	Kittelö	Kittelo	18	0.661094	0	0	1	2006	16463.9	7743.82	58.7093	17.305	1.31667			19.45		outer	sheltered	outer sheltered	1
Sodermanland	Oxelösund	Pyran	Kittelö	Kittelo	18	0	0	1.35698	0	2007	16455.9	10444.8	58.7092	17.305	1.45			14.9083		outer	exposed	outer exposed	1
Sodermanland	Oxelösund	Pyran	Kittelö	Kittelo	18	0	0	88.2038	0	2008	16455.9	10985.6	58.7092	17.305	1.33333			17.94		outer	exposed	outer exposed	1
Sodermanland	Oxelösund	Pyran	Sanda holme	Sanda holme	18	3.30547	0	0	1	2006	19532.4	1395.4	58.7451	17.3354	1.01111			20		outer	sheltered	outer sheltered	1
Sodermanland	Oxelösund	Pyran	Sanda holme	Sanda holme	6	12.6667	0	0	1	2014	19492.8	1262.04	58.7449	17.3359	1.37667	2.03867	6.61667	11.7667	2.44278	outer	sheltered	outer sheltered	1
Sodermanland	Oxelösund	Pyran	Östra viken	ostra viken	22	2.16358	1.31843	0	1	2006	21570.3	1490.19	58.7293	17.1904	1.09545					outer	sheltered	outer sheltered	1
Sodermanland	Oxelösund	Pyran	Östra viken	ostra viken	6	0.166667	0	72.6667	0.00228833	2014	21516	1654.84	58.729	17.1907	1.59083	1.72022	6.68333	11.5167	2.56439	outer	sheltered	outer sheltered	1
Sodermanland	Oxelösund	Ringsön	Kuggviken	Kuggviken	20	0	0.725137	0	1	2004	17687.9	1061.02	58.7283	17.4437	0.935			16.915		outer	sheltered	outer sheltered	1
Sodermanland	Oxelösund	Ringsön	Kuggviken	Kuggviken	23	1.03476	0.315277	0	1	2005	17673.2	1095.31	58.7284	17.444	1.07826			17.9875		outer	sheltered	outer sheltered	1
Sodermanland	Oxelösund	Ringsön	Kuggviken	Kuggviken	23	0	1.26111	0	1	2006	17691.4	1104.31	58.7282	17.4441	1.17826			20.7		outer	sheltered	outer sheltered	1
Sodermanland	Oxelösund	Ringsön	Kuggviken	Kuggviken	23	0.517378	0	0	1	2007	17681.3	1131.04	58.7283	17.444	1.27826			15.85		outer	sheltered	outer sheltered	1
Sodermanland	Oxelösund	Ringsön	Kuggviken	Kuggviken	23	0	0	0	NA	2008	17680.3	1120.12	58.7284	17.4437	1.16087			17.6957		outer	sheltered	outer sheltered	0	No target fish sampled
Sodermanland	Oxelösund	Ringsön	Kuggviken	Kuggviken	7	1.14286	1.71429	0	1	2014	17644.3	1214.48	58.7286	17.4437	1.63143	3.87194	5.98571	16.1286	1.37072	outer	sheltered	outer sheltered	1
Sodermanland	Oxelösund	Ringsön	Lermaren	Lermaren	18	0	0.402854	0	1	2004	21622.1	566.167	58.7446	17.4657	1.03333			21.1556		inner	sheltered	inner sheltered	1
Sodermanland	Oxelösund	Ringsön	Lermaren	Lermaren	18	1.32219	0	0	1	2005	21625	571.891	58.7444	17.4657	1.05556			19.3778		inner	sheltered	inner sheltered	1
Sodermanland	Oxelösund	Ringsön	Lermaren	Lermaren	18	0.661094	1.20856	0	1	2006	21628.7	576.806	58.7443	17.4658	1.15					inner	sheltered	inner sheltered	1
Sodermanland	Oxelösund	Ringsön	Lermaren	Lermaren	18	3.30547	0	0	1	2007	21630.6	564.927	58.7444	17.4657	1.17222			14.6833		inner	sheltered	inner sheltered	1
Sodermanland	Oxelösund	Ringsön	Lermaren	Lermaren	18	0	0.402854	0	1	2008	21627.6	573.598	58.7444	17.4657	1.05556					inner	sheltered	inner sheltered	1
Sodermanland	Oxelösund	Ringsön	Långa uddsviken	Langa uddsviken	15	0	0.483425	1.62838	0.228916	2006	18426.3	5252.96	58.745	17.3816	2.27333			20.9		outer	sheltered	outer sheltered	1
Sodermanland	Oxelösund	Ringsön	Stäksviken	Staksviken	9	0	1.61142	0	1	2006	23962.6	1034.51	58.7847	17.3752	2.25556			21.3		inner	sheltered	inner sheltered	1
Sodermanland	Oxelösund	Stendörren	Långa Klubben	Langa Klubben	15	0	0	0	NA	2004	15971.3	29832.9	58.7303	17.4177	1.26			16.5		outer	exposed	outer exposed	0	No target fish sampled
Sodermanland	Oxelösund	Stendörren	Långa Klubben	Langa Klubben	17	1.39996	0	20.1153	0.0650685	2005	15974.2	30880.5	58.7303	17.4176	1.11765			18.325		outer	exposed	outer exposed	1
Sodermanland	Oxelösund	Stendörren	Långa Klubben	Langa Klubben	17	2.09994	0	0	1	2006	15986.5	12693.8	58.7302	17.4174	1.5			20.9		outer	exposed	outer exposed	1
Stockholm	Askö	Askö	Sorviken_Fifang	Sorviken_Fifang	7	2.14286	2.28571	85.8571	0.0490506	2014	20300.9	35956.4	58.8404	17.7163	1.72905	1.963	6.1	14.9	2.30526	outer	exposed	outer exposed	1
Stockholm	Askö	Mörkö	Bovik	Bovik	29	2.462	0.750142	0	1	2003	32243.8	1553.18	58.9394	17.6563						inner	sheltered	inner sheltered	1
Stockholm	Askö	Mörkö	Tullgarn	Tullgarn	6	2.47944	0	0	1	2006	36065.2	4855.66	58.9563	17.5897	1.86667	5.34833	5.43333	21.1667	1.17124	inner	sheltered	inner sheltered	1
Stockholm	Askö	Snäckviken	Snäckviken	Snackviken	5	25.7604	0	0	1	2011	51539.2		59.1164	17.7715	1.08	1.288	5.72	18.38	4.48399	inner	sheltered	inner sheltered	0	Located too far into the archipelago (see Methods)
Stockholm	Herräng	Herräng	Bredsundsviken	Bredsundsviken	7	14.5615	0	0	1	1997	11703	3573.17	60.1169	18.6916	2.25					outer	sheltered	outer sheltered	1
Stockholm	Sthlm_mellersta	Björnöfjärden	Björnöfjärden	Bjornofjarden	10	4	0.9	0	1	2011	27675	1503.48	59.2392	18.5345	1.97	1.09333	4.96667		3.5	inner	sheltered	inner sheltered	1
Stockholm	Sthlm_mellersta	Björnöfjärden	Björnöfjärden	Bjornofjarden	35	31.5143	1.28571	0	1	2012	27657.3	1860.2	59.2384	18.5319	2.54571	1.11		19.8269	3.65754	inner	sheltered	inner sheltered	1
Stockholm	Sthlm_mellersta	Björnöfjärden	Björnöfjärden	Bjornofjarden	35	2.88571	2.17143	0.114286	0.977901	2013	27657.3	1860.2	59.2384	18.5319	2.54286	0.865	4.8	19.1086	4.84831	inner	sheltered	inner sheltered	1
Stockholm	Sthlm_mellersta	Björnöfjärden	Björnöfjärden	Bjornofjarden	35	37.1714	1.62857	1.94286	0.952314	2014	27656.5	1849.34	59.2384	18.5319	2.66	0.996667		17.375	3.93333	inner	sheltered	inner sheltered	1
Stockholm	Sthlm_mellersta	Björnöfjärden	Björnöfjärden	Bjornofjarden	35	11.0286	1.25714	0.0571429	0.99537	2015	27656.5	1849.34	59.2384	18.5319	2.69714	0.816667	5.16667	19.5667	4.56667	inner	sheltered	inner sheltered	1
Stockholm	Sthlm_mellersta	Björnöfjärden	Björnöfjärden	Bjornofjarden	35	14.3714	3.97143	0.914286	0.952522	2016	27385	1277.94	59.2384	18.5319	2.51765			18.4316		inner	sheltered	inner sheltered	1
Stockholm	Sthlm_mellersta	Björnöfjärden	Björnöfjärden	Bjornofjarden	35	41.1714	2.51429	0.114286	0.997391	2017	27385	1277.94	59.2384	18.5319	2.43429		5.69714			inner	sheltered	inner sheltered	1
Stockholm	Sthlm_mellersta	Fågelbrolandet	FÂrviken	FÂrviken	13	0.91536	0	0	1	2001	27233.5	1938.6	59.283	18.6313	2.48462			14.9154		inner	sheltered	inner sheltered	1
Stockholm	Sthlm_mellersta	Fågelbrolandet	ƒlvsalaviken	ƒlvsalaviken	16	17.1058	0	0	1	2001	27742	1030.65	59.2992	18.634				17		inner	sheltered	inner sheltered	1
Stockholm	Sthlm_mellersta	Fågelbrolandet	Hanskroka	Hanskroka	10	9.51975	0	0	1	2001	26574.5	995.913	59.262	18.5509	1.18			12.12		inner	sheltered	inner sheltered	1
Stockholm	Sthlm_mellersta	Fågelbrolandet	Krysshamn	Krysshamn	8	2.125	0.375	309.875	0.0080032	2014	21948	1974.51	59.2728	18.6755	1.8075	7.72121	5.4	15.1625	0.754578	inner	sheltered	inner sheltered	1
Stockholm	Sthlm_mellersta	Fågelbrolandet	N VästergÂrden	N VastergÂrden	12	4.9582	0	6.10642	0.448113	2001	28303.2	3265.71	59.2765	18.5377				15		inner	sheltered	inner sheltered	1
Stockholm	Sthlm_mellersta	Fågelbrolandet	Norrviken	Norrviken	21	6.23317	1.72652	0	1	2001	29511	1657.02	59.2799	18.5592				12		inner	sheltered	inner sheltered	1
Stockholm	Sthlm_mellersta	Fågelbrolandet	Västerviken - V Stavsnäs	Vasterviken - V Stavsnas	15	0	0.483425	0	1	2001	21574.1	1374	59.281	18.6908	1.46667			12		inner	sheltered	inner sheltered	1
Stockholm	Sthlm_mellersta	Gillöga	Gillöga	Gilloga	5	0	0	0.696228	0	2010	5897.2	19555.5	59.4232	19.343	1.3		5.32	16.4		outer	exposed	outer exposed	1
Stockholm	Sthlm_mellersta	Gillöga	Gillöga	Gilloga	5	0	0	0.232076	0	2011	5897.2	19555.5	59.4232	19.343	1.6		5.92	12.02		outer	exposed	outer exposed	1
Stockholm	Sthlm_mellersta	Gällnö	Bolviken	Bolviken	11	0	0	0	NA	2001	37473.6	2055.8	59.3826	18.5293	2.87273			12.4091		inner	sheltered	inner sheltered	0	No target fish sampled
Stockholm	Sthlm_mellersta	Gällnö	Bolviken	Bolviken	6	14	1	0	1	2014	37492.8	1849.58	59.3827	18.5288	2.03333	4.92511	7.3	15.5333	1.09017	inner	sheltered	inner sheltered	1
Stockholm	Sthlm_mellersta	Gällnö	Byviken_Gallno	Byviken_Gallno	5	13.2283	2.08868	58.9473	0.20625	2009	30604.8	2114.22	59.3919	18.6576	2.16					inner	sheltered	inner sheltered	1
Stockholm	Sthlm_mellersta	Gällnö	Byviken_Gallno	Byviken_Gallno	6	0	3.33333	0	1	2014	30722.2	1959.36	59.3921	18.6554	2.21	6.52571	4.8	18.35	0.878991	inner	sheltered	inner sheltered	1
Stockholm	Sthlm_mellersta	Gällnö	Idholmen	Idholmen	10	5.94984	0	0	1	2001	34626.7	1203.77	59.4283	18.6363	1.19			18.12		inner	sheltered	inner sheltered	1
Stockholm	Sthlm_mellersta	Gällnö	Krokholmarna	Krokholmarna	10	1.18997	0	0	1	2001	32998.6	1160	59.4211	18.6554				15		inner	sheltered	inner sheltered	1
Stockholm	Sthlm_mellersta	Gällnö	Lillön	Lillon	12	0.99164	0	0	1	2001	34700.2	1904.65	59.4094	18.6122				17		inner	sheltered	inner sheltered	1
Stockholm	Sthlm_mellersta	Gällnö	V Västerholmen	V Vasterholmen	11	2.16358	0	0	1	2001	27772.1	4737.12	59.398	18.7373				12.8182		inner	sheltered	inner sheltered	1
Stockholm	Sthlm_mellersta	Gällnö	V. S Brännholmen	V. S Brannholmen	16	5.20611	1.35963	0	1	2001	33465.6	873.084	59.4111	18.647				15.8125		inner	sheltered	inner sheltered	1
Stockholm	Sthlm_mellersta	Gällnö	Västerholmen	Vasterholmen	12	0.99164	0	0	1	2001	33128.5	2516.37	59.3886	18.6066				17		inner	sheltered	inner sheltered	1
Stockholm	Sthlm_mellersta	Harö	Harö	Haro	12	0.333333	0	90.8333	0.00365631	2011	15788.2	5382.54	59.3468	18.9054	2.53333	0.694444	5.45833	17.75	7.60498	outer	sheltered	outer sheltered	1
Stockholm	Sthlm_mellersta	Ingmarsö	Lundöfladen	Lundofladen	14	53.5486	0	0	1	2002	31943.8	1805	59.4893	18.7866	1.39286		4.2	23.6643		inner	sheltered	inner sheltered	1
Stockholm	Sthlm_mellersta	Ljusterö	Blötviken N Söderbo Udde	Blotviken N Soderbo Udde	16	9.66849	0	0	1	2001	32397.3	1300.53	59.4575	18.7343	1.975			17.8375		inner	sheltered	inner sheltered	1
Stockholm	Sthlm_mellersta	Ljusterö	Brottö	Brotto	5	0	0	146.44	0	2009	36089	3462.49	59.4703	18.719	1.78					inner	sheltered	inner sheltered	1
Stockholm	Sthlm_mellersta	Ljusterö	Brottö	Brotto	5	0	0	87.9568	0	2011	36101	3596.56	59.4703	18.719	1.74	0.526	5.3	17.7	6.65982	inner	sheltered	inner sheltered	1
Stockholm	Sthlm_mellersta	Ljusterö	Brottöfladen	Brottofladen	5	0	2.78491	53.3775	0.0495868	2009	36286.8	1181.94	59.4699	18.7307	3.16					inner	sheltered	inner sheltered	1
Stockholm	Sthlm_mellersta	Ljusterö	Brottöfladen	Brottofladen	5	0	0.232076	10.4434	0.0217391	2011	36284.6	1194.56	59.4699	18.7307	2.34	0.8	5.3	18.38	5.2765	inner	sheltered	inner sheltered	1
Stockholm	Sthlm_mellersta	Ljusterö	Brottösand	Brottosand	5	0	0	9.97927	0	2009	34804.8	4243.12	59.4694	18.7072	2.18					inner	sheltered	inner sheltered	1
Stockholm	Sthlm_mellersta	Ljusterö	Finnhamn	Finnhamn	17	2.79993	0	21.5521	0.114977	2001	29397.8	881.266	59.4761	18.8212	2.08235			16.4412		inner	sheltered	inner sheltered	1
Stockholm	Sthlm_mellersta	Ljusterö	Hummelmora	Hummelmora	12	1.98328	0	0	1	2001	38251.8	2371.84	59.4573	18.597	1.64167			14.875		inner	sheltered	inner sheltered	1
Stockholm	Sthlm_mellersta	Ljusterö	Klintsundet	Klintsundet	15	9.51975	0	0	1	2001	36579.2	1917.6	59.5363	18.7478				15		inner	sheltered	inner sheltered	1
Stockholm	Sthlm_mellersta	Ljusterö	Koholmarna	Koholmarna	12	0	1.20856	0	1	2001	31163.7	2538.34	59.4492	18.7386				18.25		inner	sheltered	inner sheltered	1
Stockholm	Sthlm_mellersta	Ljusterö	S Idholmen N Finnhamn	S Idholmen N Finnhamn	13	0.91536	1.1156	0	1	2001	30161.8	2033.47	59.481	18.8153				17.7692		inner	sheltered	inner sheltered	1
Stockholm	Sthlm_mellersta	Ljusterö	S:a Huvudholmen - Brunskäret	S:a Huvudholmen - Brunskaret	12	0	0	0	NA	2001	28877.3	3096.18	59.4557	18.8111				18.3333		inner	sheltered	inner sheltered	0	No target fish sampled
Stockholm	Sthlm_mellersta	Ljusterö	S. Huvudholmen Träskö - Sto	S. Huvudholmen Trasko - Sto	13	0	0.557798	0	1	2001	28869.2	2758.98	59.4527	18.806				17.3846		inner	sheltered	inner sheltered	1
Stockholm	Sthlm_mellersta	Ljusterö	S. Kalholmen	S. Kalholmen	12	4.9582	0	0	1	2001	28173	891.435	59.454	18.8234				16.5		inner	sheltered	inner sheltered	1
Stockholm	Sthlm_mellersta	Ljusterö	St Getholmen	St Getholmen	5	0	3.24906	0.232076	0.933333	2009	34769.4	2265.04	59.4604	18.7035	1.92					inner	sheltered	inner sheltered	1
Stockholm	Sthlm_mellersta	Ljusterö	V. Lagnö	V. Lagno	17	10.4997	0	0	1	2001	37784.2	1297.74	59.5345	18.7232				15		inner	sheltered	inner sheltered	1
Stockholm	Sthlm_mellersta	Ljusterö	V. Särsö	V. Sarso	10	0	0	0	NA	2001	28694.6	6847.86	59.4941	18.8519				14		inner	sheltered	inner sheltered	0	No target fish sampled
Stockholm	Sthlm_mellersta	Ljusterö	Ösättrafladen	osattrafladen	15	46.8054	0	0	1	2001	40609.4	2798	59.504	18.6384				15		inner	sheltered	inner sheltered	1
Stockholm	Sthlm_mellersta	Möja	Roskärsfladen inre	Roskarsfladen inre	13	3.66144	0.557798	0	1	2002	16239	839.112	59.419	19.0199	0.9		4.53333	24.4615		outer	sheltered	outer sheltered	1
Stockholm	Sthlm_mellersta	Möja	Roskärsviken inre	Roskarsviken inre	14	1.69995	0	0	1	2001	16207.6	776.195	59.419	19.0201				21.5		outer	sheltered	outer sheltered	1
Stockholm	Sthlm_mellersta	Möja	Roskärsviken yttre	Roskarsviken yttre	15	3.17325	0.483425	0	1	2001	16025.5	19820.4	59.4178	19.0152				19.7333		outer	exposed	outer exposed	1
Stockholm	Sthlm_mellersta	Möja	Saffransskäret	Saffransskaret	14	0	0.517955	184.937	0.00279289	2001	20691.6	2422.04	59.4188	18.9394				18.0714		inner	sheltered	inner sheltered	1
Stockholm	Sthlm_mellersta	Möja	Älgkilen	algkilen	5	20.1906	0	0	1	2009	17548	902.201	59.3882	18.9376	2.02					inner	sheltered	inner sheltered	1
Stockholm	Sthlm_mellersta	Möja	Älgkilen	algkilen	5	0.232076	0.232076	0	1	2010	17548	902.201	59.3882	18.9376	1.46	0.71	4.64	16.76	5.19197	inner	sheltered	inner sheltered	1
Stockholm	Sthlm_mellersta	Möja	Älgkilen	algkilen	5	15.317	0.232076	0	1	2011	17548	896.613	59.3881	18.9376	1.5	0.96	5.2	18.66	4.92922	inner	sheltered	inner sheltered	1
Stockholm	Sthlm_mellersta	Möja	Älgkilen	algkilen	6	18.5	0	0	1	2014	17548	881.415	59.3884	18.9373	2.29667	6.46467	5.3	17.3167	0.869796	inner	sheltered	inner sheltered	1
Stockholm	Sthlm_mellersta	Runmarö	S Näsudden	S Nasudden	10	0	0	0	NA	2001	17650.4	5087.19	59.2986	18.7864				18		outer	sheltered	outer sheltered	0	No target fish sampled
Stockholm	Sthlm_mellersta	Stora Nassa	Stora Nassa	Stora Nassa	40	0	0	758.932	0	1997	11291	2361.71	59.4339	19.2039				20		outer	sheltered	outer sheltered	1
Stockholm	Sthlm_mellersta	Stora Nassa	Stora Nassa	Stora Nassa	18	0	0	18.2438	0	2010	11618	4282.03	59.4373	19.2049	1.96111		5.27778	15.15		outer	sheltered	outer sheltered	1
Stockholm	Sthlm_mellersta	Stora Nassa	Stora Nassa	Stora Nassa	17	0	0	23.0711	0	2011	11501.4	4643.26	59.4365	19.2062	1.80588		5.8	12.0412		outer	sheltered	outer sheltered	1
Stockholm	Sthlm_mellersta	Säbyviken	Säbyviken	Sabyviken	28	2.89286	0.0357143	0	1	2013	57049.6	2175.54	59.4361	18.2427	2.32963		4.325	18.168	4.61786	inner	sheltered	inner sheltered	0	Located too far into the archipelago (see Methods)
Stockholm	Sthlm_mellersta	Vaxholm	Eke_Släpan	Eke_Slapan	8	4.48718	0	0	1	2011	54831.5	2488.32	59.4038	18.2679	2.6125	1.94375	3.8125	17.75	2.50179	inner	sheltered	inner sheltered	0	Located too far into the archipelago (see Methods)
Stockholm	Sthlm_mellersta	Vaxholm	Myttingeviken	Myttingeviken	6	7.26496	0	0	1	2011	51262.2	2050.66	59.3881	18.4709	4.46667	0.811111	4.31667	17	4.9884	inner	sheltered	inner sheltered	0	Located too far into the archipelago (see Methods)
Stockholm	Sthlm_mellersta	Vaxholm	Nibbleviken	Nibbleviken	6	27.3462	0	0	1	2011	55036	1734.57	59.4246	18.2633	2.48333	1.07222	2.73333	19.7667	3.81497	inner	sheltered	inner sheltered	0	Located too far into the archipelago (see Methods)
Stockholm	Sthlm_mellersta	Vindö	Bäckmansfladen	Backmansfladen	10	4.75987	0	0	1	2001	31051.6	3580.7	59.3502	18.6637	1.37			12.24		inner	sheltered	inner sheltered	1
Stockholm	Sthlm_mellersta	Vindö	Fjällsviksviken	Fjallsviksviken	9	2	1.11111	0	1	2011	31659	1000.43	59.3338	18.7111	1.82222	1.4	4.5		2.66667	inner	sheltered	inner sheltered	1
Stockholm	Sthlm_mellersta	Vindö	Fjällsviksviken	Fjallsviksviken	32	25.9688	2.875	0	1	2012	31247.3	1357.54	59.3305	18.7111	2.58387	1.44	4.01667	21.3313	3.11026	inner	sheltered	inner sheltered	1
Stockholm	Sthlm_mellersta	Vindö	Fjällsviksviken	Fjallsviksviken	33	18.3939	1.36364	0	1	2013	31288.2	1304.03	59.3309	18.7112	2.35455	0.79	4.1	18.2174	5.01235	inner	sheltered	inner sheltered	1
Stockholm	Sthlm_mellersta	Vindö	Fjällsviksviken	Fjallsviksviken	32	33.1875	1.625	0	1	2014	31247.3	1377.89	59.3305	18.7111	2.60625	1.48		21.8	2.75	inner	sheltered	inner sheltered	1
Stockholm	Sthlm_mellersta	Vindö	Fjällsviksviken	Fjallsviksviken	32	14.8125	2.875	0	1	2015	31247.3	1377.89	59.3305	18.7111	2.75625	1.08	4.45	21.6893	3.75	inner	sheltered	inner sheltered	1
Stockholm	Sthlm_mellersta	Vindö	Fjällsviksviken	Fjallsviksviken	35	14.8	4.94286	0	1	2016	31072	1921.07	59.331	18.7103	2.48529			19.2278		inner	sheltered	inner sheltered	1
Stockholm	Sthlm_mellersta	Vindö	Fjällsviksviken	Fjallsviksviken	35	26.5714	3.2	0	1	2017	31072	1921.07	59.331	18.7103	2.51176		5.25429			inner	sheltered	inner sheltered	1
Stockholm	Sthlm_mellersta	Vindö	Inre Skarpösundet	Inre Skarposundet	14	6.79982	0	0	1	2001	27410.4	562.904	59.33	18.7404	1.44286			16.5929		inner	sheltered	inner sheltered	1
Stockholm	Sthlm_mellersta	Vindö	Inre Skarpösundet	Inre Skarposundet	13	7.32288	0	0	1	2002	27437	496.327	59.3298	18.7404	1.58462		4.2	22.5154		inner	sheltered	inner sheltered	1
Stockholm	Sthlm_mellersta	Vindö	Kalvsviksviken	Kalvsviksviken	13	0.91536	0	0	1	2001	32148.9	2763.79	59.3537	18.6254				14.7692		inner	sheltered	inner sheltered	1
Stockholm	Sthlm_mellersta	Vindö	Maren_vindö	Maren_vindo	13	1.83072	1.1156	0	1	2001	31464	1000.35	59.3361	18.702				20.0769		inner	sheltered	inner sheltered	1
Stockholm	Sthlm_mellersta	Vindö	Maren_vindö	Maren_vindo	6	24.1667	0.333333	0	1	2013	31464	956.191	59.3361	18.702	1.71667	0.77	3.9	19.2	4.89369	inner	sheltered	inner sheltered	1
Stockholm	Sthlm_mellersta	Vindö	N. Skarpö	N. Skarpo	14	1.69995	0.517955	0	1	2001	24751.5	2292.8	59.349	18.7379				15		inner	sheltered	inner sheltered	1
Stockholm	Sthlm_mellersta	Vindö	Norrviken	Norrviken	14	0	0	0	NA	2002	24754.1	2359.86	59.349	18.738	1.33571		4.26667	22.3929		inner	sheltered	inner sheltered	0	No target fish sampled
Stockholm	Sthlm_mellersta	Vindö	Skarpösundet	Skarposundet	21	2.61905	1	0	1	2012	26393.5	1124.8	59.3376	18.7312	2.2619	0.933333	4.65	19.65	4.35761	inner	sheltered	inner sheltered	1
Stockholm	Sthlm_mellersta	Vindö	Skarpösundet	Skarposundet	21	21.7619	1.90476	0	1	2013	26392.3	1119.72	59.3376	18.7312	2.4381	0.95	3.89	19.9	4.10045	inner	sheltered	inner sheltered	1
Stockholm	Sthlm_mellersta	Vindö	Skarpösundet	Skarposundet	21	9.90476	0.47619	16.4286	0.387211	2014	26394.6	1153.58	59.3376	18.7312	2.34762	0.76		15.2	6	inner	sheltered	inner sheltered	1
Stockholm	Sthlm_mellersta	Vindö	Skarpösundet	Skarposundet	21	21.5714	0.952381	20.5714	0.522652	2015	26394.6	1153.58	59.3376	18.7312	2.55714	0.58	5	20.1	5.6	inner	sheltered	inner sheltered	1
Stockholm	Sthlm_mellersta	Vindö	Skarpösundet	Skarposundet	5	1.6	0	0	1	2011	26870.2	853.788	59.3336	18.7325	2.18	0.64	5.2		8	inner	sheltered	inner sheltered	1
Stockholm	Sthlm_mellersta	Värtan	Kyrkfjärden	Kyrkfjarden	6	9.83333	0	0	1	2011	67387.3	2949.56	59.4308	18.192	2.53333	0.972222	3.38333	19	4.26047	inner	sheltered	inner sheltered	0	Located too far into the archipelago (see Methods)
Stockholm	Sthlm_mellersta	Värtan	StoraVärtan	StoraVartan	5	7.6	0	0	1	2011	64491.6	8175.14	59.4257	18.1606	2.18	1.63333	3.58	18.4	2.69959	inner	sheltered	inner sheltered	0	Located too far into the archipelago (see Methods)
Stockholm	Sthlm_norra	Brännskär	Brännskär	Brannskar	13	8.53846	0.461538	226.231	0.0382603	2011	16829.7	9269.55	59.6934	19.1462	1.78462	0.674359	5.17692	18.2385	5.67731	inner	sheltered	inner sheltered	1
Stockholm	Sthlm_norra	Brännskär	Brännskär	Brannskar	6	9	0	14	0.391304	2014	16847.5	2334.17	59.693	19.1474	0.9	2.41822	5.4	15.5833	1.93316	inner	sheltered	inner sheltered	1
Stockholm	Sthlm_norra	Furusund	Barsoviken	Barsoviken	29	6.15501	4.00076	0	1	2003	40953.1	1740.8	59.6612	18.717						inner	sheltered	inner sheltered	1
Stockholm	Sthlm_norra	Furusund	Barsoviken	Barsoviken	6	6.33333	0	0.333333	0.95	2011	40631.5	2334.09	59.6587	18.7203	2.23333	1.93889	5.08333	20.0667	2.37116	inner	sheltered	inner sheltered	1
Stockholm	Sthlm_norra	Furusund	Hemviken_Angso	Hemviken_Angso	6	11.6667	0.166667	0.166667	0.986111	2014	39287.8	1946.89	59.619	18.7639	1.00667	5.50917	5.2	16.55	0.996366	inner	sheltered	inner sheltered	1
Stockholm	Sthlm_norra	Furusund	Kuggv_ƒngsö	Kuggv_ƒngso	6	1.66667	0.333333	0	1	2011	37848.5	2605.47	59.6359	18.7759	2.08333	1.86667	5.25	18.8333	2.85457	inner	sheltered	inner sheltered	1
Stockholm	Sthlm_norra	Furusund	Norrängsfladen	Norrangsfladen	13	5.49216	1.1156	0	1	2002	33662	846.129	59.6568	18.8334	1		4.3	22.9462		inner	sheltered	inner sheltered	1
Stockholm	Sthlm_norra	Furusund	Räknöviken	Raknoviken	10	61.8784	0	12.2128	0.835165	2001	36389.6	1063.19	59.6644	18.7833				14		inner	sheltered	inner sheltered	1
Stockholm	Sthlm_norra	Furusund	StAndöviken	StAndoviken	15	10.3131	1.9337	0	1	2002	40989.9	1595.1	59.5998	18.7472	1.54333			22.6067		inner	sheltered	inner sheltered	1
Stockholm	Sthlm_norra	Furusund	StAndöviken	StAndoviken	24	0.99164	4.22997	0	1	2003	40983.9	1676.29	59.5998	18.7472						inner	sheltered	inner sheltered	1
Stockholm	Sthlm_norra	Furusund	StAndöviken	StAndoviken	24	7.34805	0.38674	0	1	2004	40977.9	1802.92	59.5999	18.7473	1.35417			21.4833		inner	sheltered	inner sheltered	1
Stockholm	Sthlm_norra	Furusund	StAndöviken	StAndoviken	24	12.1823	0.773479	0	1	2005	40991.8	1800.61	59.5998	18.7472	1.775			18.1		inner	sheltered	inner sheltered	1
Stockholm	Sthlm_norra	Furusund	StAndöviken	StAndoviken	24	21.2707	0	0	1	2006	40986.3	1712.34	59.5998	18.7472	1.52917					inner	sheltered	inner sheltered	1
Stockholm	Sthlm_norra	Furusund	StAndöviken	StAndoviken	24	15.4696	0.773479	0	1	2007	40968.5	1654.17	59.6	18.7472	1.50833			22.8		inner	sheltered	inner sheltered	1
Stockholm	Sthlm_norra	Furusund	StAndöviken	StAndoviken	24	2.12707	0.38674	0	1	2008	40971.2	1724.8	59.5999	18.7474	1.46667			18.85		inner	sheltered	inner sheltered	1
Stockholm	Sthlm_norra	Furusund	Söderfladen	Soderfladen	21	35.699	2.76243	0	1	2001	32554.3	1285.41	59.6639	18.8674				15		inner	sheltered	inner sheltered	1
Stockholm	Sthlm_norra	Furusund	Söderfladen	Soderfladen	22	3.24537	0	0	1	2002	32569.5	1266.07	59.6639	18.8677	1.42273			23.1143		inner	sheltered	inner sheltered	1
Stockholm	Sthlm_norra	Furusund	Söderfladen	Soderfladen	30	4.36322	0.725137	0	1	2003	32577.1	1280.12	59.664	18.8679						inner	sheltered	inner sheltered	1
Stockholm	Sthlm_norra	Furusund	Söderfladen	Soderfladen	30	0	0.154696	0	1	2004	32573.9	1246.91	59.6641	18.8674	1.08333			23.7667		inner	sheltered	inner sheltered	1
Stockholm	Sthlm_norra	Furusund	Söderfladen	Soderfladen	30	57.0828	0	0	1	2005	32590.3	1249.79	59.6641	18.8678	1.51667			19.15		inner	sheltered	inner sheltered	1
Stockholm	Sthlm_norra	Furusund	Söderfladen	Soderfladen	30	5.56905	0	0	1	2006	32567.3	1255.79	59.664	18.8676	1.24333					inner	sheltered	inner sheltered	1
Stockholm	Sthlm_norra	Furusund	Söderfladen	Soderfladen	30	39.2928	0.464088	0	1	2007	32564.9	1275.93	59.664	18.8675	1.52333			23.4		inner	sheltered	inner sheltered	1
Stockholm	Sthlm_norra	Furusund	Söderfladen	Soderfladen	30	2.16574	0	0	1	2008	32566.3	1258.6	59.664	18.8675	1.18333			20.2235		inner	sheltered	inner sheltered	1
Stockholm	Sthlm_norra	Furusund	Söderfladen	Soderfladen	5	11.6	0.8	0	1	2011	32412.4	1373.4	59.6634	18.8643	1.86	0.793333	5.28	19.8	5.00136	inner	sheltered	inner sheltered	1
Stockholm	Sthlm_norra	Furusund	ÖLermaren	oLermaren	23	26.3863	0.945831	0	1	2002	30205.5	1373.83	59.6739	18.8813	1.92609			22.787		inner	sheltered	inner sheltered	1
Stockholm	Sthlm_norra	Furusund	ÖLermaren	oLermaren	32	5.20611	3.62568	0	1	2003	30202.1	1271.26	59.6741	18.8813						inner	sheltered	inner sheltered	1
Stockholm	Sthlm_norra	Furusund	ÖLermaren	oLermaren	32	7.10634	0.290055	0	1	2004	30224.3	1235.27	59.674	18.881	1.46562			25.1406		inner	sheltered	inner sheltered	1
Stockholm	Sthlm_norra	Furusund	ÖLermaren	oLermaren	32	6.38121	0.58011	0	1	2005	30190.4	1301.4	59.674	18.8816	2.13437			18.35		inner	sheltered	inner sheltered	1
Stockholm	Sthlm_norra	Furusund	ÖLermaren	oLermaren	32	7.10634	4.64088	1.01519	0.920455	2006	30205.9	1337.6	59.674	18.8813	1.90625					inner	sheltered	inner sheltered	1
Stockholm	Sthlm_norra	Furusund	ÖLermaren	oLermaren	33	16.3134	0.140633	0	1	2007	30188.6	1222.12	59.6742	18.8815	2.11515			23.1		inner	sheltered	inner sheltered	1
Stockholm	Sthlm_norra	Furusund	ÖLermaren	oLermaren	34	12.0117	0	0	1	2008	30204.4	1217.99	59.6742	18.8812	1.68824			19.8517		inner	sheltered	inner sheltered	1
Stockholm	Sthlm_norra	Furusund	ÖLermaren	oLermaren	8	15.625	0	0.125	0.992063	2014	30199.9	1368.59	59.6742	18.8814	1.965	2.59458	5.4	17.8875	1.84433	inner	sheltered	inner sheltered	1
Stockholm	Sthlm_norra	Gisslingö	Gisslingöfladen	Gisslingofladen	22	7.03163	0	0	1	2002	9952	1446.52	59.7741	19.1665	1		4.5	23.9818		outer	sheltered	outer sheltered	1
Stockholm	Sthlm_norra	Gisslingö	Harkranksviken	Harkranksviken	14	0	0	10.4681	0	2002	8698	1433.41	59.7677	19.1834	0.964286		4.66667	19.0286		outer	sheltered	outer sheltered	1
Stockholm	Sthlm_norra	Kudoxa	Kudoxa	Kudoxa	11	0.545455	0	107.364	0.00505476	2011	19658.2	9313.54	59.657	19.1438	1.86364	0.621212	4.91818	18.2182	6.15516	inner	sheltered	inner sheltered	1
Stockholm	Sthlm_norra	Lagnö	Langviken_Sjalbottna	Langviken_Sjalbottna	6	0.166667	0.166667	1055	0.000315856	2014	36863.3	2922.64	59.5654	18.8044	2.75	2.63756	5.15	16.7	1.86937	inner	sheltered	inner sheltered	1
Stockholm	Sthlm_norra	Rådmansö	Gisslingöfladen	Gisslingofladen	20	5.94984	1.81284	0	1	2001	9934.7	1464.85	59.774	19.166	1.07			14.845		outer	sheltered	outer sheltered	1
Stockholm	Sthlm_norra	Vidinge	Vidingefladen	Vidingefladen	28	1.69995	0.517955	37.5108	0.0558263	2003	16961.1	860.267	59.6649	19.1872						inner	sheltered	inner sheltered	1
Stockholm	Sthlm_södra	Fårfjärden	Fårfjärden	Farfjarden	21	1.49192	0.110512	16.5216	0.0884146	2010	19176.9	2831.93	58.9849	18.1464	1.37619	0.875	5.37619	16.5476	4.30165	outer	sheltered	outer sheltered	1
Stockholm	Sthlm_södra	Gålö	Askviken	Askviken	8	7.69231	0	0.657895	0.921212	2009	28325.1	2268.34	59.0971	18.2779	2.95		5.6125	17.7625	1.2875	inner	sheltered	inner sheltered	1
Stockholm	Sthlm_södra	Gålö	Askviken	Askviken	10	0.25641	2.5	0.526316	0.839671	2012	28283.3	2213.24	59.0974	18.2785	2.88		5.38	17.75	1.24	inner	sheltered	inner sheltered	1
Stockholm	Sthlm_södra	Gålö	Badhusviken	Badhusviken	5	7.9641	0.2	0	1	2012	27797.4	1903.22	59.1074	18.2804	2.46	0	5.3	17.06	2.02	inner	sheltered	inner sheltered	1
Stockholm	Sthlm_södra	Gålö	Blista fjärd	Blista fjard	16	14.2035	0.25	1	0.93529	2009	29497.2	4521.98	59.1044	18.2287	2.53125	2.12667	5.25	18.8	1.90981	inner	sheltered	inner sheltered	1
Stockholm	Sthlm_södra	Gålö	Blista fjärd	Blista fjard	16	14.3558	0.125	64.0625	0.184367	2012	29497.2	4521.98	59.1044	18.2287	2.39375	0	5.41875	17.875	2.78125	inner	sheltered	inner sheltered	1
Stockholm	Sthlm_södra	Gålö	Gunnarsholmen	Gunnarsholmen	10	0	0	0	NA	2001	24571.5	3123.8	59.1201	18.3715	1.375			12.8		inner	sheltered	inner sheltered	0	No target fish sampled
Stockholm	Sthlm_södra	Gålö	Liåkersviken	Liakersviken	8	0.625	1.99219	1.69079	0.607521	2009	27155.9	4952.24	59.0833	18.2261	2.8375	0	5.4	17.95	2.8875	inner	sheltered	inner sheltered	1
Stockholm	Sthlm_södra	Gålö	Liåkersviken	Liakersviken	6	1.16667	0.333333	35.3333	0.040724	2012	27070.2	4440.78	59.0823	18.2256	2.01667	0	5.5	18.0167	2.83333	inner	sheltered	inner sheltered	1
Stockholm	Sthlm_södra	Gålö	Lännåkersviken	Lannakersviken	9	3.7037	0.173611	0	1	2009	30663.1	2941.76	59.1154	18.2419	2.25556		5.57778	18.6444	1.13333	inner	sheltered	inner sheltered	1
Stockholm	Sthlm_södra	Gålö	Lännåkersviken	Lannakersviken	12	1.92308	0.78125	0	1	2012	30646.7	2873.69	59.1152	18.2418	2.08333		5.48333	17.725	1.06667	inner	sheltered	inner sheltered	1
Stockholm	Sthlm_södra	Gålö	Oxnö Marina	Oxno Marina	10	0	0	0	NA	2001	24105.3	2643.25	59.0685	18.2249				13		inner	sheltered	inner sheltered	0	No target fish sampled
Stockholm	Sthlm_södra	Gålö	Ramsholmen	Ramsholmen	18	0	0.805708	0	1	2001	23235.4	5002.23	59.0483	18.1889				13		outer	sheltered	outer sheltered	1
Stockholm	Sthlm_södra	Gålö	Viken_Hasslinge_Skäret	Viken_Hasslinge_Skaret	6	9.33333	0.166667	13.3333	0.416058	2014	29580.2	3913.11	59.1053	18.2434	2.01667	1.72411	5.7	16.8333	2.60132	inner	sheltered	inner sheltered	1
Stockholm	Sthlm_södra	Hansviksomr	Hansviken	Hansviken	17	1.39996	1.7062	0	1	2003	27793.4	1680.29	59.028	18.0225						inner	sheltered	inner sheltered	1
Stockholm	Sthlm_södra	Hansviksomr	Hansviken	Hansviken	36	5.61929	0.604281	0	1	2005	27580.3	2884.46	59.026	18.0221						inner	sheltered	inner sheltered	1
Stockholm	Sthlm_södra	Hansviksomr	Hansviken	Hansviken	29	20.1064	0.750142	0	1	2006	27448.1	3299.89	59.0248	18.0224	2.67241			21.1793		inner	sheltered	inner sheltered	1
Stockholm	Sthlm_södra	Hansviksomr	Hansviken	Hansviken	7	12.7143	0.142857	0	1	2007	27771	1975.79	59.0277	18.0224	2.18571	1.25	5.17143	19.9286	2.86936	inner	sheltered	inner sheltered	1
Stockholm	Sthlm_södra	Hansviksomr	Hansviken	Hansviken	5	5.8019	2.78491	0	1	2010	27809.8	1837.11	59.0281	18.0227	1.72		5.3	15.84		inner	sheltered	inner sheltered	1
Stockholm	Sthlm_södra	Hansviksomr	Hansviken	Hansviken	5	5.56982	0.464152	0	1	2011	27809.8	1837.11	59.0281	18.0227	1.54	2.086	5.7	17.3	2.24741	inner	sheltered	inner sheltered	1
Stockholm	Sthlm_södra	Hansviksomr	Hansviken	Hansviken	6	6.33333	0	0.166667	0.974359	2014	27798.3	1739.57	59.0281	18.0227	1.67333	4.48233	5.6	19.15	1.21065	inner	sheltered	inner sheltered	1
Stockholm	Sthlm_södra	Hansviksomr	Ref Hansviken	Ref Hansviken	6	8.5	0.333333	0	1	2007	27668	2061.05	59.0222	18.0107	2.36667		5.48333	20.0333	1.43333	inner	sheltered	inner sheltered	1
Stockholm	Sthlm_södra	Hansviksomr	Träsksjöbäcken vid mynning	Trasksjobacken vid mynning	5	6.26605	2.78491	0	1	2010	29818.8	2767.81	59.0428	18.0063	1.8		5.38	16.24		inner	sheltered	inner sheltered	1
Stockholm	Sthlm_södra	Hansviksomr	Träsksjöbäcken vid mynning	Trasksjobacken vid mynning	5	0	0.464152	0	1	2011	29813	2794.46	59.0427	18.0063	1.9	1.432	5.78	17.92	3.10211	inner	sheltered	inner sheltered	1
Stockholm	Sthlm_södra	Järflotta	Rassa	Rassa	16	5.20611	2.71926	0	1	2003	18428.3	889.2	58.8694	17.8777						inner	sheltered	inner sheltered	1
Stockholm	Sthlm_södra	Järflotta	vik1_sthlm	vik1_sthlm	5	0	0	3	0	2009	13836	7795.13	58.8491	17.932	1	0.78	6.1	16.1	4.81167	outer	sheltered	outer sheltered	1
Stockholm	Sthlm_södra	Järflotta	vik2_sthlm	vik2_sthlm	5	0	0.6	0	1	2009	15156.2	2108.03	58.8517	17.9134	2.04	0.96	5.9	16.6	4.06764	outer	sheltered	outer sheltered	1
Stockholm	Sthlm_södra	Järflotta	vik3_sthlm	vik3_sthlm	5	0	0.6	0	1	2009	15520.2	1020.42	58.8494	17.9099	0.9	2.31	5.9	16.5	1.99912	outer	sheltered	outer sheltered	1
Stockholm	Sthlm_södra	Järflotta	vik4_sthlm	vik4_sthlm	5	0.2	1.4	0	1	2009	15523.6	3080.17	58.8512	17.9064	2.9	1	5.8	18.4	3.9355	inner	sheltered	inner sheltered	1
Stockholm	Sthlm_södra	Järflotta	vik5_sthlm	vik5_sthlm	5	0	1	0	1	2009	17159	2943.15	58.8388	17.9009	1.74	0.97	5.8	18.4	4.03368	inner	sheltered	inner sheltered	1
Stockholm	Sthlm_södra	Järflotta	vik6_sthlm	vik6_sthlm	5	0	0.2	0.2	0.5	2009	16271.2	1733.12	58.8503	17.8878	2.68	1.02	6	17.9	3.87295	inner	sheltered	inner sheltered	1
Stockholm	Sthlm_södra	Järflotta	vik7_sthlm	vik7_sthlm	5	0	0.4	1.2	0.25	2009	14651.2	21927.2	58.8391	17.8866	3.02	0.95	6.1	17.2	4.10224	inner	exposed	inner exposed	1
Stockholm	Sthlm_södra	Nämdö	L Husarn	L Husarn	5	0	0	238	0	2009	20407.4	7201.74	59.1828	18.5408	1.4	0.92	5.5	15.4	4.21013	inner	sheltered	inner sheltered	1
Stockholm	Sthlm_södra	Nämdö	LÂngvik	LÂngvik	5	0	0	248	0	2009	15375.6	2200.57	59.2019	18.7105	2.6	0.9	5.4	15.9	4.28566	outer	sheltered	outer sheltered	1
Stockholm	Sthlm_södra	Nämdö	Norra fladen	Norra fladen	8	0	0	11.125	0	2007	12312.2	1380.85	59.1423	18.684	1.9125	0.966667	5.65	14.375	3.97906	inner	sheltered	inner sheltered	1
Stockholm	Sthlm_södra	Nämdö	Östanvik	ostanvik	5	0	0	14.8	0	2009	12623	4009.6	59.1962	18.7358	1.42	1.16	5.6	18.4	3.49022	inner	sheltered	inner sheltered	1
Stockholm	Sthlm_södra	Ornö	Fiversättra	Fiversattra	10	0	0	0	NA	2001	14824.8	7568.43	59.0835	18.4814	0.85			12.01		outer	sheltered	outer sheltered	0	No target fish sampled
Stockholm	Sthlm_södra	Ornö	Innervik_Varnofladen	Innervik_Varnofladen	6	0.666667	0.166667	0.333333	0.714286	2014	12313.8	999.591	59.0153	18.3829	2.05	3.19427	5.7	22.1	1.54777	outer	sheltered	outer sheltered	1
Stockholm	Sthlm_södra	Ornö	N Kymmendö	N Kymmendo	12	0	0	0	NA	2001	15981.6	3311.32	59.1173	18.5223				12		outer	sheltered	outer sheltered	0	No target fish sampled
Stockholm	Sthlm_södra	Ornö	Norrviken	Norrviken	7	36.8571	1.85714	0.142857	0.996324	2007	19540.3	4737.86	59.1135	18.4641	2.67143	0.832857	5.64286	14.9571	4.6828	inner	sheltered	inner sheltered	1
Stockholm	Sthlm_södra	Ornö	Sundbymaren	Sundbymaren	19	43.4777	0	0	1	2004	12894.6	1506.51	59.0236	18.395	2.31053			21.2053	3	outer	sheltered	outer sheltered	1
Stockholm	Sthlm_södra	Ornö	Sundbymaren	Sundbymaren	5	11.4	2.2	0	1	2007	12797.4	1254.56	59.0239	18.3974	2.62	1.3325	5.3	16.9	3.26909	outer	sheltered	outer sheltered	1
Stockholm	Sthlm_södra	Ornö	Sundbymaren	Sundbymaren	6	4	0.166667	0	1	2009	12777.2	1351.73	59.0237	18.3974	2.1	2.83333	4.65	18.0167	2.28245	outer	sheltered	outer sheltered	1
Stockholm	Sthlm_södra	Ornö	Sundbymaren	Sundbymaren	6	0.833333	0.333333	0	1	2010	12795.7	1406.51	59.0237	18.3971	1.92	1.70458		16.52	2.59153	outer	sheltered	outer sheltered	1
Stockholm	Sthlm_södra	Ornö	Sundbymaren	Sundbymaren	6	13.5	0.166667	0	1	2011	12795.7	1406.51	59.0237	18.3971	2.26667			19		outer	sheltered	outer sheltered	1
Stockholm	Sthlm_södra	Ornö	Sundbymaren	Sundbymaren	6	6.16667	0.333333	0	1	2012	12758.5	1537.76	59.0232	18.3973	2.15		3.94	16.95	1.5	outer	sheltered	outer sheltered	1
Stockholm	Sthlm_södra	Ornö	Sundbymaren	Sundbymaren	6	3.59078	0	0	1	2013	12833.7	1424.94	59.0235	18.396	1.88333		4.4	20.85	3.3	outer	sheltered	outer sheltered	1
Stockholm	Sthlm_södra	Ornö	SV ängsön	SV angson	13	0	0	0	NA	2001	6455.23	31103.7	59.0207	18.5533				13		outer	exposed	outer exposed	0	No target fish sampled
Stockholm	Sthlm_södra	Ornö	Tistronskär	Tistronskar	16	0	0	15.266	0	2001	8817.81	18554.3	59.1082	18.6701				12.1875		outer	exposed	outer exposed	1
Stockholm	Sthlm_södra	Ornö	Torviken	Torviken	14	0	0	0	NA	2001	17120	1407.08	59.1132	18.479				11		outer	sheltered	outer sheltered	0	No target fish sampled
Stockholm	Sthlm_södra	Ornö	Torviken	Torviken	6	0.5	0	0	1	2014	17120	1470.55	59.1133	18.4792	1.37667	2.82856	5.5	20.05	1.70577	outer	sheltered	outer sheltered	1
Stockholm	Sthlm_södra	Ornö	Varnöfladen	Varnofladen	6	1.33333	0	86.3333	0.0152091	2009	11899.3	2152.53	59.0128	18.388	2.2	1.67	5.75	16.8167	2.5991	outer	sheltered	outer sheltered	1
Stockholm	Sthlm_södra	Ornö	Varnöfladen	Varnofladen	6	1.66667	0.333333	58.8333	0.0328767	2012	11962.8	1537.13	59.0134	18.3887	1.96667		5.38	15.9833	2.78333	outer	sheltered	outer sheltered	1
Stockholm	Sthlm_södra	Ornö	Varnöfladen	Varnofladen	6	0.287262	0.143631	930.011	0.000463106	2013	11958.7	1525.5	59.0134	18.3887	2.26667		5.71667	20.85	5.3	outer	sheltered	outer sheltered	1
Stockholm	Sthlm_södra	Ornö	Villinge	Villinge	8	0	0	71.875	0	2007	10553.5	3809.59	59.0976	18.6164	3	1.072	5.5875	14.5875	4.98432	outer	sheltered	outer sheltered	1
Stockholm	Sthlm_södra	Ornö	Ängsösundet	angsosundet	20	0	0	12.2128	0	2003	7669.5	1954.64	59.0278	18.5411						outer	sheltered	outer sheltered	1
Stockholm	Sthlm_södra	Ornö	Ängsösundet	angsosundet	30	0	0	227.159	0	2005	7608.9	7642.13	59.027	18.5398						outer	sheltered	outer sheltered	1
Stockholm	Sthlm_södra	Ornö	Ängsösundet	angsosundet	29	0	0	93.4913	0	2006	7567.03	5189.64	59.0268	18.5399	1.12759			20.9759		outer	sheltered	outer sheltered	1
Stockholm	Sthlm_södra	Ornö	Ängsösundet	angsosundet	8	0	0	96.125	0	2007	7629.62	6450.75	59.0272	18.5403	1.9625	0.875	5.575	14.5625	4.85316	outer	sheltered	outer sheltered	1
Stockholm	Sthlm_södra	Ornö	Ängsösundet	angsosundet	7	0	0	30.4286	0	2009	7631.43	3012.37	59.0273	18.5403	1.37143	2.15854	5.98571	14.4714	2.98907	outer	sheltered	outer sheltered	1
Stockholm	Sthlm_södra	Ornö	Ängsösundet	angsosundet	7	0	0.428571	70.1429	0.00607287	2010	7624.86	3771.9	59.0273	18.5402	1.48571	1.9125		15.8	2.92821	outer	sheltered	outer sheltered	1
Stockholm	Sthlm_södra	Ornö	Ängsösundet	angsosundet	5	0	0	25.4	0	2011	7617.8	2916.38	59.0273	18.5408	1.5			16.56		outer	sheltered	outer sheltered	1
Stockholm	Sthlm_södra	Ornö	Ängsösundet	angsosundet	5	0	0	39.4	0	2012	7689	2659.12	59.0279	18.5405	1.5		5.36	15.16		outer	sheltered	outer sheltered	1
Stockholm	Sthlm_södra	Ornö	Ängsösundet	angsosundet	5	0	0	11.5479	0	2013	7690.2	1797.41	59.028	18.5405	1.48		5.98	19.58		outer	sheltered	outer sheltered	1
Stockholm	Sthlm_södra	Ornö	Ö Kymmendö	o Kymmendo	10	0	0	0	NA	2001	15880.7	3995.64	59.1125	18.5094				12		outer	sheltered	outer sheltered	0	No target fish sampled
Stockholm	Sthlm_södra	Utö	Byviken	Byviken	23	0	1.89166	1.06199	0.640449	2003	11107.9	1649.68	58.9333	18.2286						outer	sheltered	outer sheltered	1
Stockholm	Sthlm_södra	Utö	Byviken	Byviken	20	4.17679	0	0	1	2004	11050	1611.7	58.9328	18.2282	1.28			20.32	3.8	outer	sheltered	outer sheltered	1
Stockholm	Sthlm_södra	Utö	Byviken	Byviken	9	0	0	7.11111	0	2009	11148.9	1623.36	58.9337	18.2285	2.06667	2.72	5.78889	17.2444	2.02795	outer	sheltered	outer sheltered	1
Stockholm	Sthlm_södra	Utö	Byviken	Byviken	5	0.8	0.2	16.2	0.0581395	2010	11171.6	1624.21	58.9338	18.2289	1.53	3.345		17.32	1.50692	outer	sheltered	outer sheltered	1
Stockholm	Sthlm_södra	Utö	Byviken	Byviken	5	21.2	0.8	0.6	0.973451	2011	11171.6	1624.21	58.9338	18.2289	1.54			19		outer	sheltered	outer sheltered	1
Stockholm	Sthlm_södra	Utö	Byviken	Byviken	5	0	0.625	2.10526	0.228916	2012	11171.6	1624.21	58.9338	18.2289	1.34	0	4.86	17.46	1.04	outer	sheltered	outer sheltered	1
Stockholm	Sthlm_södra	Utö	Byviken	Byviken	5	0.344715	0.172357	0	1	2013	11171.6	1612.91	58.9338	18.2289	1.36		5.9	20.02	2.6	outer	sheltered	outer sheltered	1
Stockholm	Sthlm_södra	Utö	Källviken	Kallviken	6	0	0	46.1667	0	2010	9400.5	51622.8	58.9212	18.2275	1.2	1.08875		16.45	3.77041	outer	exposed	outer exposed	1
Stockholm	Sthlm_södra	Utö	Källviken	Kallviken	6	0	0	2.33333	0	2011	9400.5	51622.8	58.9212	18.2275	1.38333			16.15		outer	exposed	outer exposed	1
Stockholm	Sthlm_södra	Utö	Källviken	Kallviken	6	0	0	64.634	0	2013	9413	49536.7	58.9213	18.2275	1.01667		6.26667	20.25		outer	exposed	outer exposed	1
Stockholm	Sthlm_södra	Utö	Nåttaröfladen	Nattarofladen	7	0	0	48.8571	0	2007	10902.1	12556.1	58.8747	18.1034	2.84286	1.474	5.98571	14.0857	2.88239	outer	exposed	outer exposed	1
Stockholm	Sthlm_södra	Utö	Utöfladen	Utofladen	30	0	0	20.3547	0	2003	9032.03	10707.9	58.9351	18.2908						outer	exposed	outer exposed	1
Stockholm	Sthlm_södra	Utö	Utöfladen	Utofladen	30	0	0	552.834	0	2005	9148	8351.67	58.9359	18.2888						outer	sheltered	outer sheltered	1
Stockholm	Sthlm_södra	Utö	Utöfladen	Utofladen	21	0	0.0863378	306.526	0.000281586	2006	9053.14	11704.1	58.9356	18.2905	1.26667		5.01905	21.8095		outer	exposed	outer exposed	1
Stockholm	Sthlm_södra	Utö	Utöfladen	Utofladen	12	0	0	21.0833	0	2007	8856.25	14062.9	58.9349	18.2938	2.00833	1.34	5.93333	18	3.89254	outer	exposed	outer exposed	1
Stockholm	Sthlm_södra	Utö	Utöfladen	Utofladen	7	0	0	275	0	2010	9213	8530.43	58.9359	18.2876	1.25	1.36571		15.4143	3.09641	outer	sheltered	outer sheltered	1
Stockholm	Sthlm_södra	Utö	Utöfladen	Utofladen	6	0	0	14	0	2011	9232.33	7943.43	58.9361	18.2875	1.1			18.8167		outer	sheltered	outer sheltered	1
Stockholm	Sthlm_södra	Utö	Utöfladen	Utofladen	6	0	0	13.8333	0	2012	9129.33	9403.66	58.9357	18.2891	0.9		5.11667	15.8667		outer	sheltered	outer sheltered	1
Stockholm	Sthlm_södra	Utö	Utöfladen	Utofladen	6	0	0	153.685	0	2013	9187	9372.91	58.9358	18.2881	0.883333		6.18333	18.6833		outer	sheltered	outer sheltered	1
Stockholm	Östhammar	Singö	Backbyviken	Backbyviken	6	0	0	0	NA	2007	6523	1615.76	60.1743	18.79	2		4.95	15.2333	1.48333	outer	sheltered	outer sheltered	0	No target fish sampled
Stockholm	Östhammar	Singö	Dalviken	Dalviken	6	6.33333	0.166667	0	1	2007	14488	1116.18	60.1964	18.7287	1.98333	3.12	4.9	15.05	1.72793	outer	sheltered	outer sheltered	1
Stockholm	Östhammar	Singö	Singö NO	Singo NO	5	0.2	0	0.2	0.5	2007	7638	1340.66	60.1906	18.7712	1.22	2.12	5.02	15.82	2.21183	outer	sheltered	outer sheltered	1
Uppsala	Forsmark	Forsmark	Asphällafjärden	Asphallafjarden	5	21.8974	0	9.63158	0.694517	1988	20471	1908.96	60.4079	18.1992						outer	sheltered	outer sheltered	1
Uppsala	Forsmark	Forsmark	Asphällafjärden	Asphallafjarden	12	41.8786	0	0	1	1999	20467.7	1960.18	60.4079	18.1992						outer	sheltered	outer sheltered	1
Uppsala	Forsmark	Forsmark	Draget	Draget	10	0.2	0	15	0.0131579	2014	10579.3	32761.9	60.5406	18.0116	1.62	1.63	4.99		2.65058	outer	exposed	outer exposed	1
Uppsala	Forsmark	Forsmark	Enskärs-Killing	Enskars-Killing	5	0	0	274.8	0	2017	8868	80125.2	60.5562	18.0134	1.78	1.02	5	19.34	3.87295	outer	exposed	outer exposed	1
Uppsala	Forsmark	Forsmark	Forsmark	Forsmark	75	14.5983	0.127083	2.69684	0.845207	1981	19594.3	16973.7	60.4161	18.1633				12.6707		outer	exposed	outer exposed	1
Uppsala	Forsmark	Forsmark	Forsmark	Forsmark	9	1.91168	0.105903	0	1	1982	20108	23298.6	60.414	18.152						outer	exposed	outer exposed	1
Uppsala	Forsmark	Forsmark	Forsmark	Forsmark	47	8.25314	0.081117	1.36618	0.859163	1984	20017.8	23671.3	60.4145	18.1535						outer	exposed	outer exposed	1
Uppsala	Forsmark	Forsmark	Forsmark	Forsmark	9	19.6382	0.211806	23.9006	0.453708	1985	20049	10081.8	60.415	18.1502						outer	exposed	outer exposed	1
Uppsala	Forsmark	Forsmark	Forsmark	Forsmark	52	3.45907	0	0	1	1986	19931.3	20922.4	60.4151	18.1543						outer	exposed	outer exposed	1
Uppsala	Forsmark	Forsmark	Forsmark	Forsmark	45	11.4006	0	4.42339	0.720462	1987	20073.9	15662.2	60.4146	18.151						outer	exposed	outer exposed	1
Uppsala	Forsmark	Forsmark	Forsmark	Forsmark	73	59.4573	0.404752	0	1	1988	19973.3	19614.4	60.4149	18.1534						outer	exposed	outer exposed	1
Uppsala	Forsmark	Forsmark	Forsmark	Forsmark	177	36.372	0.096928	49.0104	0.42664	1990	19884.1	16847.3	60.4155	18.1542						outer	exposed	outer exposed	1
Uppsala	Forsmark	Forsmark	Forsmark	Forsmark	30	11.5744	0	0	1	1991	19684.1	25050.5	60.4162	18.159						outer	exposed	outer exposed	1
Uppsala	Forsmark	Forsmark	Forsmark	Forsmark	30	55.3903	0	0	1	1992	19684.1	25050.5	60.4162	18.159						outer	exposed	outer exposed	1
Uppsala	Forsmark	Forsmark	Forsmark	Forsmark	30	29.7891	0.0963009	0.486573	0.98398	1993	19684.1	25050.5	60.4162	18.159						outer	exposed	outer exposed	1
Uppsala	Forsmark	Forsmark	Forsmark	Forsmark	30	80.7545	0.192602	0	1	1994	19684.1	25050.5	60.4162	18.159						outer	exposed	outer exposed	1
Uppsala	Forsmark	Forsmark	Forsmark	Forsmark	30	45.0392	0	0	1	1995	19655.2	21175.9	60.4163	18.1596				14.43		outer	exposed	outer exposed	1
Uppsala	Forsmark	Forsmark	Forsmark	Forsmark	30	15.5662	0.0963009	0	1	1996	19655.2	21175.9	60.4163	18.1596				15.2467		outer	exposed	outer exposed	1
Uppsala	Forsmark	Forsmark	Forsmark	Forsmark	30	10.1931	0	0	1	1997	19655.2	21175.9	60.4163	18.1596				9.89333		outer	exposed	outer exposed	1
Uppsala	Forsmark	Forsmark	Forsmark	Forsmark	31	19.958	0.0465972	0	1	1998	19654.1	20684.2	60.4163	18.1596						outer	exposed	outer exposed	1
Uppsala	Forsmark	Forsmark	Forsmark	Forsmark	20	16.5934	0	9.73146	0.630332	1999	19655.2	21175.9	60.4163	18.1596				11.14		outer	exposed	outer exposed	1
Uppsala	Forsmark	Forsmark	Forsmark	Forsmark	23	15.1505	0.12561	0	1	1999	20093.7	16956.6	60.4141	18.1518				14.1895		outer	exposed	outer exposed	1
Uppsala	Forsmark	Forsmark	Forsmark	Forsmark	30	13.9859	0	0	1	2000	19655.2	21175.9	60.4163	18.1596						outer	exposed	outer exposed	1
Uppsala	Forsmark	Forsmark	Forsmark	Forsmark	30	4.18786	0	0.973146	0.811442	2001	19655.2	21175.9	60.4163	18.1596						outer	exposed	outer exposed	1
Uppsala	Forsmark	Forsmark	Forsmark	Forsmark	10	8.17593	0	0	1	2002	19655.2	21175.9	60.4163	18.1596						outer	exposed	outer exposed	1
Uppsala	Forsmark	Forsmark	Forsmark	Forsmark	30	2.72531	0.0448847	1.51191	0.646924	2004	19684.5	25050.5	60.4162	18.159				16.1867		outer	exposed	outer exposed	1
Uppsala	Forsmark	Forsmark	Forsmark	Forsmark	34	0.235294	0.0294118	6.52941	0.038961	2005	18129	95438.2	60.4337	18.1473	1.66176	1.32735	5.11176	13.7618	3.47211	outer	exposed	outer exposed	1
Uppsala	Forsmark	Forsmark	Forsmark	Forsmark	90	4.49858	0.0111111	12.9117	0.258859	2006	19075.6	51892.3	60.4227	18.1553	2.1	0.8	5	19.3	5	outer	exposed	outer exposed	1
Uppsala	Forsmark	Forsmark	Forsmark	Forsmark	60	2.35043	0	0.701754	0.770081	2007	19684.1	23479.4	60.4162	18.159						outer	exposed	outer exposed	1
Uppsala	Forsmark	Forsmark	Forsmark	Forsmark	31	7.94045	0	60.781	0.115545	2008	19608.7	24905.9	60.4167	18.1596						outer	exposed	outer exposed	1
Uppsala	Forsmark	Forsmark	Forsmark	Forsmark	30	0.25641	0	5.26316	0.0464548	2009	19684.1	23479.4	60.4162	18.159						outer	exposed	outer exposed	1
Uppsala	Forsmark	Forsmark	Forsmark	Forsmark	32	0	0	73.3553	0	2010	19538.1	26243.2	60.4172	18.1602						outer	exposed	outer exposed	1
Uppsala	Forsmark	Forsmark	Forsmark	Forsmark	32	32.5321	0.0488281	9.21053	0.779607	2011	19538.1	26243.2	60.4172	18.1602						outer	exposed	outer exposed	1
Uppsala	Forsmark	Forsmark	Forsmark	Forsmark	31	5.37634	0	41.7657	0.114046	2012	19608.7	24905.9	60.4167	18.1596						outer	exposed	outer exposed	1
Uppsala	Forsmark	Forsmark	Forsmark	Forsmark	30	10.6838	0.0520833	78.9474	0.119709	2013	19684.1	23479.4	60.4162	18.159						outer	exposed	outer exposed	1
Uppsala	Forsmark	Forsmark	Forsmark	Forsmark	60	0.641026	0.104167	21.6667	0.0332499	2014	19684.1	23479.4	60.4162	18.159						outer	exposed	outer exposed	1
Uppsala	Forsmark	Forsmark	Forsmark	Forsmark	30	2.35702	0	14.9679	0.136048	2015	19684.1	25050.5	60.4162	18.159				18.4		outer	exposed	outer exposed	1
Uppsala	Forsmark	Forsmark	Forsmark	Forsmark	30	2.05128	0	51.9298	0.038	2016	19655.2	21175.9	60.4144	18.1575						outer	exposed	outer exposed	1
Uppsala	Forsmark	Forsmark	Forsmark	Forsmark	30	0	0	26.4912	0	2017	19655.2	21175.9	60.4144	18.1575						outer	exposed	outer exposed	1
Uppsala	Forsmark	Forsmark	Glåbodarna	Glabodarna	5	18.9639	0	0	1	1999	17705.6	2690.52	60.4498	18.0999				15.4		outer	sheltered	outer sheltered	1
Uppsala	Forsmark	Forsmark	Glåbodarna	Glabodarna	15	29.7101	0	0.973146	0.968284	2001	17709	2815.62	60.4497	18.1005	2			11.7		outer	sheltered	outer sheltered	1
Uppsala	Forsmark	Forsmark	Glåbodarna	Glabodarna	15	3.17325	0	0	1	2002	17720.7	2507.59	60.4499	18.0995	1.20333		3.8	23.5267		outer	sheltered	outer sheltered	1
Uppsala	Forsmark	Forsmark	Handviken	Handviken	7	0	0.615562	91.3494	0.00669344	2012	16358	35342.3	60.4707	18.069	1.28571	1.02667	3.9	18.8143	3.89323	outer	exposed	outer exposed	1
Uppsala	Forsmark	Forsmark	Jungfrufjärd	Jungfrufjard	6	26.0753	0.240752	0	1	1999	20945	8245.57	60.3891	18.2258				16.4167		outer	sheltered	outer sheltered	1
Uppsala	Forsmark	Forsmark	Jungfrufjärd	Jungfrufjard	15	32.8707	0	0	1	2001	20903	9028.24	60.3895	18.2252	2.1			10.8		outer	sheltered	outer sheltered	1
Uppsala	Forsmark	Forsmark	Skaten	Skaten	64	0.140625	0.03125	97.0312	0.0017682	2010	17460	17512.4	60.4492	18.1128	1.30937	1.78077	4.48281	19.975	2.98099	outer	exposed	outer exposed	1
Uppsala	Forsmark	Forsmark	Skaten	Skaten	11	24.0482	0.843796	64.9723	0.276995	2011	16887	1569.75	60.4585	18.0987	1.33636	1.79	4.67273	19.8727	2.93004	outer	sheltered	outer sheltered	1
Uppsala	Forsmark	Forsmark	Skaten	Skaten	17	0	0.30416	65.3437	0.0046332	2012	16810.4	18313	60.4595	18.0973	1.36471	1.24278	3.54118	18.5471	3.98192	outer	exposed	outer exposed	1
Uppsala	Forsmark	Forsmark	Skaten	Skaten	10	3.01625	1.89593	58.6015	0.0773406	2013	16645.8	8937.9	60.4605	18.0987	1.46	1.25333	4.52	19.59	3.17265	outer	sheltered	outer sheltered	1
Uppsala	Forsmark	Forsmark	Skaten	Skaten	15	0	0.0666667	9.66667	0.00684932	2014	16724.9	1657.55	60.4621	18.0914	0.733333	4.84333	4.46667		1.10307	outer	sheltered	outer sheltered	1
Uppsala	Forsmark	Forsmark	Skaten	Skaten	12	0.916667	0.25	95.0833	0.0121212	2015	16622.2	1702.47	60.4606	18.0992	1.41667	1.63222	3.15455	20.9	2.69067	outer	sheltered	outer sheltered	1
Uppsala	Forsmark	Forsmark	Skaten	Skaten	11	0.0909091	0	134.545	0.000675219	2017	16591	1236.03	60.4609	18.0987	1.6	1.5875	4.53	19.54	2.70784	outer	sheltered	outer sheltered	1
Uppsala	Forsmark	Forsmark	Stångskärsviken	Stangskarsviken	12	12.2475	0.120376	17.841	0.409412	1999	19002	19347.8	60.4269	18.1406				15.15		outer	exposed	outer exposed	1
Uppsala	Forsmark	Forsmark	Stångskärsviken	Stangskarsviken	14	13.5996	0	0	1	2002	18972	20466.5	60.4272	18.1406	1.52857			22.6786		outer	exposed	outer exposed	1
Uppsala	Forsmark	Forsmark	Stångskärsviken	Stangskarsviken	18	1.32219	0	5.42793	0.195876	2003	18979.2	20708.4	60.4272	18.1404	1.4			20.3062		outer	exposed	outer exposed	1
Uppsala	Forsmark	Forsmark	Stångskärsviken	Stangskarsviken	18	4.12522	0	0	1	2004	18988.7	19724.4	60.4271	18.1406	1.68333			21.4588		outer	exposed	outer exposed	1
Uppsala	Forsmark	Forsmark	Stångskärsviken	Stangskarsviken	18	12.6335	0	52.5966	0.193676	2005	18976.1	17470.1	60.4272	18.1406	2.08333					outer	exposed	outer exposed	1
Uppsala	Forsmark	Forsmark	Stångskärsviken	Stangskarsviken	17	3.54891	0	1.36496	0.722222	2006	18958.2	19833.6	60.4273	18.1405	1.65294					outer	exposed	outer exposed	1
Uppsala	Forsmark	Forsmark	Stångskärsviken	Stangskarsviken	18	1.28913	0	28.3609	0.0434783	2007	18952	18557.6	60.4274	18.1406	2			18.9		outer	exposed	outer exposed	1
Uppsala	Forsmark	Forsmark	Stångskärsviken	Stangskarsviken	18	0	0	1.28913	0	2008	18949.4	18719.4	60.4274	18.1407	1.83333					outer	exposed	outer exposed	1
Uppsala	Forsmark	Forsmark	Tixelfjärden	Tixelfjarden	24	22.3221	0.120376	0	1	1999	20559.2	12188.8	60.386	18.2542				19.7042		outer	exposed	outer exposed	1
Uppsala	Forsmark	Forsmark	Vedlösa	Vedlosa	5	0	0	99.2	0	2017	13609	20843.3	60.5154	18.002	2.24	1.05	4.9	19.18	3.78319	outer	exposed	outer exposed	1
Uppsala	Forsmark	Kallriga	Hatten	Hatten	7	8.80466	1.44451	0	1	1999	21110	4968.94	60.3819	18.2497				14.9		outer	sheltered	outer sheltered	1
Uppsala	Forsmark	Kallriga	Hatten	Hatten	15	7.90162	0.288903	0	1	2001	21048	6724.93	60.3824	18.25	2.28571			12.7		outer	sheltered	outer sheltered	1
Uppsala	Forsmark	Kallriga	Hatten	Hatten	19	10.6471	0.763302	1.28556	0.898742	2002	21117	4682.97	60.382	18.2492	1.93421			23.7263		outer	sheltered	outer sheltered	1
Uppsala	Forsmark	Kallriga	Hatten	Hatten	26	5.03448	3.62568	0	1	2003	21082.9	4806.11	60.3823	18.2492						outer	sheltered	outer sheltered	1
Uppsala	Forsmark	Kallriga	Hatten	Hatten	26	0.178495	0.892476	7.85379	0.12	2004	21134.1	4400.41	60.3819	18.2489	1.75769			19.1192		outer	sheltered	outer sheltered	1
Uppsala	Forsmark	Kallriga	Hatten	Hatten	25	8.72485	0.556905	18.3779	0.33557	2005	21124.8	4532.62	60.382	18.2488	2.244					outer	sheltered	outer sheltered	1
Uppsala	Forsmark	Kallriga	Hatten	Hatten	26	2.67743	1.60646	120.663	0.0342857	2006	21109.4	4394.71	60.3821	18.2489	1.78462					outer	sheltered	outer sheltered	1
Uppsala	Forsmark	Kallriga	Hatten	Hatten	26	0.35699	0.178495	66.9357	0.00793651	2007	21122.2	4518.5	60.382	18.249	2.15			19.8		outer	sheltered	outer sheltered	1
Uppsala	Forsmark	Kallriga	Hatten	Hatten	26	0	0	33.7356	0	2008	21113	4635.66	60.3821	18.249	1.91923					outer	sheltered	outer sheltered	1
Uppsala	Forsmark	Kallriga	Hatten	Hatten	6	24.7513	1.54696	13.9226	0.653846	2011	21107.7	3945.9	60.3822	18.2488	1.61667	1.6	5.05	20.8833	2.70662	outer	sheltered	outer sheltered	1
Uppsala	Forsmark	Kallriga	Hatten	Hatten	6	2.87262	0	83.1624	0.033389	2012	21132.8	3644.68	60.382	18.2485	1.68333	1.21667	4.4	19.4333	3.35812	outer	sheltered	outer sheltered	1
Uppsala	Forsmark	Kallriga	Hatten	Hatten	6	3.16667	0.166667	17.5	0.16	2014	21131.5	4374.45	60.3819	18.2491	1.78917	2.60028	5	19.2167	1.8404	outer	sheltered	outer sheltered	1
Uppsala	Forsmark	Kallriga	Inre Kallrigafjarden	Inre Kallrigafjarden	30	6.3465	1.20856	0	1	2003	26160.4	3352.53	60.342	18.2387	0.753333			19.6882		inner	sheltered	inner sheltered	1
Uppsala	Forsmark	Kallriga	Inre Kallrigafjarden	Inre Kallrigafjarden	40	0.025	0.05	22.325	0.00334821	2010	24229.3	3555.33	60.3621	18.2623	1.2625	3.68963	4.35806	19.4187	1.52389	inner	sheltered	inner sheltered	1
Uppsala	Forsmark	Kallriga	Inre Kallrigafjarden	Inre Kallrigafjarden	9	18.5635	0	1.54696	0.923077	2011	24572.8	2632.95	60.3589	18.2585	1.2375	1.22833	4.96667	19.4	3.12116	inner	sheltered	inner sheltered	1
Uppsala	Forsmark	Kallriga	Inre Kallrigafjarden	Inre Kallrigafjarden	9	3.63865	0	0	1	2012	24431.1	3034.7	60.358	18.2597	1.28889	1.47333	3.61111	19.1778	2.87637	inner	sheltered	inner sheltered	1
Uppsala	Forsmark	Kallriga	Inre Kallrigafjarden	Inre Kallrigafjarden	9	36.5781	0.0957541	21.1617	0.634106	2013	24087.6	3010.24	60.3632	18.2676	1.56667	2.33	4.76667	18.7111	2.08541	inner	sheltered	inner sheltered	1
Uppsala	Forsmark	Kallriga	Inre Kallrigafjarden	Inre Kallrigafjarden	8	60.125	0.5	63.25	0.489405	2015	24206.4	2526.37	60.364	18.2674	1.375	1.455	4.6375	22.175	2.9728	inner	sheltered	inner sheltered	1
Uppsala	Forsmark	Kallriga	Inre Kallrigafjarden	Inre Kallrigafjarden	15	1.13333	0	377.733	0.00299138	2017	24602.6	2697.49	60.3718	18.2568	1.54667	2.95167	4.82143	19.5333	1.63952	inner	sheltered	inner sheltered	1
Uppsala	Forsmark	Kallriga	Långörsviken	Langorsviken	21	16.4329	0	0	1	2002	24123	2141.48	60.3714	18.2759	1.12143			23.919		inner	sheltered	inner sheltered	1
Uppsala	Forsmark	Kallriga	Långörsviken	Langorsviken	31	3.07089	0.46783	6.3034	0.359548	2003	24243.6	1817.85	60.3723	18.2773						inner	sheltered	inner sheltered	1
Uppsala	Forsmark	Kallriga	Långörsviken	Langorsviken	32	0	0.435082	3.48066	0.111111	2004	24174.8	1979.33	60.3718	18.2765	1.02188			23.5219		inner	sheltered	inner sheltered	1
Uppsala	Forsmark	Kallriga	Långörsviken	Langorsviken	32	9.86186	1.16022	21.4641	0.339286	2005	24216.7	1896.38	60.3721	18.2768	1.65625					inner	sheltered	inner sheltered	1
Uppsala	Forsmark	Kallriga	Långörsviken	Langorsviken	33	1.12506	0.703163	17.2978	0.0955882	2006	24185	1918.49	60.372	18.2762	0.972727					inner	sheltered	inner sheltered	1
Uppsala	Forsmark	Kallriga	Långörsviken	Langorsviken	32	0	0	24.0745	0	2007	24186.1	1963.99	60.3719	18.2764	1.25625					inner	sheltered	inner sheltered	1
Uppsala	Forsmark	Kallriga	Långörsviken	Langorsviken	32	1.01519	0.145027	17.6933	0.0615385	2008	24183.4	1990.11	60.3719	18.2762	1.32187			20		inner	sheltered	inner sheltered	1
Uppsala	Forsmark	Kallriga	Långörsviken	Langorsviken	5	0	0	8	0	2010	24242	1761.51	60.3724	18.2761	0.94				2.1	inner	sheltered	inner sheltered	1
Uppsala	Forsmark	Kallriga	Långörsviken	Langorsviken	5	22.2762	0	1.85635	0.923077	2011	24226.4	1873.7	60.3724	18.2763	1.08	1.98333	5.02	20.48	2.29231	inner	sheltered	inner sheltered	1
Uppsala	Forsmark	Kallriga	Långörsviken	Langorsviken	5	0.861787	0	54.6373	0.015528	2012	24161.8	2002.14	60.3717	18.276	1.28	2.18667	3.68	20.5	2.08985	inner	sheltered	inner sheltered	1
Uppsala	Forsmark	Kallriga	Stenskär	Stenskar	5	11.8927	0.172357	0.344715	0.972222	2012	22788.2	7404.36	60.3539	18.3146	1.34	2.16333	2.6	20.7	2.10161	outer	sheltered	outer sheltered	1
Uppsala	Galtfjärden	Galtfjärden	Askholmsviken	Askholmsviken	17	8.39978	0	0	1	2002	22263.2	1951.45	60.1574	18.5008	0.826471		3.9	22.8235		inner	sheltered	inner sheltered	1
Uppsala	Gräsö	Gräsö	Bodskärets gloflada	Bodskarets gloflada	17	0.818978	0	12.5577	0.0612245	2007	13122.1	409.682	60.2804	18.7017	0.905882					outer	sheltered	outer sheltered	1
Uppsala	Gräsö	Gräsö	Bry 3	Bry 3	18	2.32044	0	7.99262	0.225	2006	6504.44	703.294	60.4319	18.5852	1.14444					outer	sheltered	outer sheltered	1
Uppsala	Gräsö	Gräsö	Bryggebåddalen	Bryggebaddalen	24	0.773479	0	0.773479	0.5	2006	7699.42	958.016	60.4424	18.4963	1.05833					outer	sheltered	outer sheltered	1
Uppsala	Gräsö	Gräsö	Bryggebåddalen	Bryggebaddalen	10	0.6	0	0.1	0.857143	2014	6507.8	720.203	60.4321	18.5852	1.39	24.5	5.28		0.295913	outer	sheltered	outer sheltered	1
Uppsala	Gräsö	Gräsö	Dig 5	Dig 5	24	0.966849	0	156.243	0.00615006	2006	7992.58	1192.98	60.4433	18.4797	1.07083			22.375		outer	sheltered	outer sheltered	1
Uppsala	Gräsö	Gräsö	Digelskäret	Digelskaret	10	0	0	200.5	0	2014	8014.7	1066.51	60.4431	18.4793	1.59	1.1547	5.12		3.75107	outer	sheltered	outer sheltered	1
Uppsala	Gräsö	Gräsö	Digelskäret	Digelskaret	10	0	0	67.6	0	2017	7678	920.524	60.4424	18.4965	1.48	0.98	5.02222	18.73	4.00035	outer	sheltered	outer sheltered	1
Uppsala	Gräsö	Gräsö	Digelskäret O	Digelskaret O	8	75.5592	0	0	1	1992	7071	54625.9	60.4423	18.5142				13.1625		outer	exposed	outer exposed	1
Uppsala	Gräsö	Gräsö	Digelskäret S	Digelskaret S	38	54.7707	0	0	1	1992	8292	1860.35	60.4403	18.4873				13.6		outer	sheltered	outer sheltered	1
Uppsala	Gräsö	Gräsö	Digelskäret SO	Digelskaret SO	35	0.270913	0	0	1	1992	8159	14601.2	60.4312	18.5175				12.9486		outer	exposed	outer exposed	1
Uppsala	Gräsö	Gräsö	Fluttuskären	Fluttuskaren	10	0.2	0	198.2	0.00100806	2017	2608	19228.1	60.4743	18.5564	1.58889	0.92	5.1	18.3	4.21013	outer	exposed	outer exposed	1
Uppsala	Gräsö	Gräsö	Fluttuskären 3	Fluttuskaren 3	22	1.68759	0	8.43796	0.166667	2006	2781.23	21992.5	60.4735	18.5529	1.50909			20.2		outer	exposed	outer exposed	1
Uppsala	Gräsö	Gräsö	Fluttuskären 4	Fluttuskaren 4	24	0	0.19337	1.54696	0.111111	2006	2582.17	41210.4	60.4742	18.5569	1.10833			20.2		outer	exposed	outer exposed	1
Uppsala	Gräsö	Gräsö	Getfjärden	Getfjarden	10	0.2	0	17	0.0116279	2014	12186.9	1546.68	60.4331	18.449	2.43	2.2	5.18		2.0796	outer	sheltered	outer sheltered	1
Uppsala	Gräsö	Gräsö	Getfjärden	Getfjarden	10	0.2	0	6	0.0322581	2017	12165	1825.06	60.4331	18.449	2.23	2.95	5.11667	19.1375	1.64026	outer	sheltered	outer sheltered	1
Uppsala	Gräsö	Gräsö	Hkl 2a	Hkl 2a	17	0	0	0	NA	2006	13778	1387.77	60.3674	18.5573	0.958824					outer	sheltered	outer sheltered	0	No target fish sampled
Uppsala	Gräsö	Gräsö	Hkl 3a	Hkl 3a	16	0	0	0.290055	0	2006	13832.9	948.3	60.364	18.5639	0.9					outer	sheltered	outer sheltered	1
Uppsala	Gräsö	Gräsö	Hst 3	Hst 3	16	1.74033	0	0	1	2006	14728.8	1452.94	60.2965	18.6478	1.01875			19.45		outer	sheltered	outer sheltered	1
Uppsala	Gräsö	Gräsö	Hst 5	Hst 5	20	0.464088	0	0	1	2006	14129.4	10040.9	60.2972	18.6579	1.305			19.6		outer	exposed	outer exposed	1
Uppsala	Gräsö	Gräsö	Inre Söderbodfjärden	Inre Soderbodfjarden	20	6.63736	2.74458	0	1	1992	12134	1861.33	60.4325	18.449				14.3818		outer	sheltered	outer sheltered	1
Uppsala	Gräsö	Gräsö	Kastviken	Kastviken	13	16.4765	0	0	1	2002	14960.2	6893.99	60.2916	18.6465	1.12692		4.06667	22.7077		outer	sheltered	outer sheltered	1
Uppsala	Gräsö	Gräsö	Kullaskär	Kullaskar	30	0	0	46.5635	0	2006	8988.13	13909.9	60.4132	18.555	1.31333			19.4		outer	exposed	outer exposed	1
Uppsala	Gräsö	Gräsö	Kullaskär	Kullaskar	10	0	0	120.8	0	2014	9168.1	2067.25	60.4117	18.5545	0.99	1	5.1		3.9355	outer	sheltered	outer sheltered	1
Uppsala	Gräsö	Gräsö	Kullaskär	Kullaskar	10	0	0	161.7	0	2017	9151	2266.74	60.4116	18.5544	0.88		5.11111	18.17		outer	sheltered	outer sheltered	1
Uppsala	Gräsö	Gräsö	Lri 1	Lri 1	15	0	0	0.309392	0	2006	16272.3	3851.16	60.334	18.5885	1.3					outer	sheltered	outer sheltered	1
Uppsala	Gräsö	Gräsö	Måsstensfjärden	Masstensfjarden	19	0.789474	0	0.315789	0.714286	2010	14148.6	1487.04	60.3619	18.5623	1.63158	2.89333	4.71579	20.9526	1.62403	outer	sheltered	outer sheltered	1
Uppsala	Gräsö	Gräsö	N Djäknevarp	N Djaknevarp	14	6.79982	0.517955	0	1	2002	15431	2900.46	60.3516	18.5583	1.48214		4.2	23.5214		outer	sheltered	outer sheltered	1
Uppsala	Gräsö	Gräsö	Ngr 1	Ngr 1	22	0	0	0	NA	2006	6950.77	2137.98	60.4606	18.452	1.46818			21.625		outer	sheltered	outer sheltered	0	No target fish sampled
Uppsala	Gräsö	Gräsö	Rönnörsflaket	Ronnorsflaket	10	0.3	0	12.1	0.0241935	2014	14233.8	18344.7	60.2985	18.655	1.61	2.4	5.1		1.93825	outer	exposed	outer exposed	1
Uppsala	Gräsö	Gräsö	Rönnörsflaket	Ronnorsflaket	10	0	0	1.3	0	2017	14282	1494.27	60.2985	18.655	1.55		4.4625	18.5667		outer	sheltered	outer sheltered	1
Uppsala	Gräsö	Gräsö	S_Masstensfjarden	S_Masstensfjarden	7	3.28571	0	0.714286	0.821429	2014	14305.4	1077.95	60.3605	18.5605	1.48286	5.33538	5.18571	20.3714	1.03065	outer	sheltered	outer sheltered	1
Uppsala	Gräsö	Gräsö	Verkfjärden	Verkfjarden	7	0	0	220.143	0	2017	14479	26750.2	60.3792	18.4863	2.44286	2.07	5.02	17.3143	2.18464	outer	exposed	outer exposed	1
Uppsala	Gräsö	Gräsö	Viken mellan Högastören och Öspörarna	Viken mellan Hogastoren och osporarna	18	1.03131	0	0.257826	0.8	2007	17431.8	1044.07	60.2976	18.5997	1.28333					outer	sheltered	outer sheltered	1
Uppsala	Gräsö	Gräsö	Viken utanför Bodskärets gloflada	Viken utanfor Bodskarets gloflada	15	0	0	0	NA	2007	12960.1	3147.08	60.2808	18.6997	0.686667			21.7		outer	sheltered	outer sheltered	0	No target fish sampled
Uppsala	Gräsö	Gräsö	Västerbyfjärden	Vasterbyfjarden	8	0	0	101.125	0	2017	15762	1910.23	60.3714	18.4827	1.0375	1.78	5.15	19.85	2.46837	outer	sheltered	outer sheltered	1
Uppsala	Gräsö	Gräsö	Yttre söderbodfjärden	Yttre soderbodfjarden	20	53.9285	0.216677	0	1	1992	10695	4123.71	60.4232	18.47				13.4154		outer	sheltered	outer sheltered	1
Uppsala	Gräsö	Gräsö	Äspskär	aspskar	11	0.470065	0.156688	0.0783442	0.888889	2012	17789	1854.95	60.3016	18.5923	2.00909	1.495	4.7	19.5727	2.85378	outer	sheltered	outer sheltered	1
Uppsala	Gräsö	Gräsö	Östanfjärden/Högklyke	ostanfjarden/Hogklyke	10	1.7	0	0	1	2014	15816.6	1308.61	60.3579	18.5521	1.48	2.9494	5.3		1.80535	outer	sheltered	outer sheltered	1
Uppsala	Gräsö	Gräsö	Östansundet	ostansundet	10	0	0	0	NA	2017	15764	1208.18	60.3579	18.5521	1.55	5.9	5.2	19.9111	0.936226	outer	sheltered	outer sheltered	0	No target fish sampled
Uppsala	Gräsö	Gräsö	Österbyfjärden	osterbyfjarden	10	0	0	53.5	0	2017	15953	5387.17	60.3653	18.4852	1.84	4.8	5.1	17.73	1.10631	outer	sheltered	outer sheltered	1
Uppsala	Gräsö	Öregrund	Bjuröfjärden	Bjurofjarden	8	0	0	16.625	0	2010	19212.4	850.818	60.3039	18.5705	0.8625	0.744444	4.6375	20.575	4.86571	outer	sheltered	outer sheltered	1
Uppsala	Gräsö	Öregrund	Högskäret	Hogskaret	12	17.8495	0	0	1	2002	21836	758.169	60.2946	18.5283	1.64167			21.325		outer	sheltered	outer sheltered	1
Uppsala	Gräsö	Öregrund	Kalvhagafjärden	Kalvhagafjarden	15	2.06667	0	0.0666667	0.96875	2010	20825.7	1459.32	60.3059	18.5521	1.68667	1.41556	4.74	19.34	2.96081	outer	sheltered	outer sheltered	1
Uppsala	Gräsö	Öregrund	Kavarö	Kavaro	28	37.9557	0.662982	0.165746	0.995726	2011	25689.2	1128.91	60.3084	18.4653	1.51786	3.40182	4.56071	23.7143	1.53788	outer	sheltered	outer sheltered	1
Uppsala	Gräsö	Öregrund	Kavarö	Kavaro	18	2.77687	0.143631	0	1	2012	25719.7	1062.51	60.3085	18.4648	1.57778	2.01333	3.23	20.5167	2.32018	outer	sheltered	outer sheltered	1
Uppsala	Gräsö	Öregrund	Kavarö	Kavaro	8	32.625	0.75	0	1	2015	26792.2	1023.7	60.3136	18.4499	1.2375	0.905	4.425	17.3	4.30124	outer	sheltered	outer sheltered	1
Uppsala	Gräsö	Öregrund	Kavarö	Kavaro	8	0.75	0.125	6.25	0.122807	2017	26769	1150.22	60.3136	18.4499	1.4375	4.01	4	18.0625	1.27955	outer	sheltered	outer sheltered	1
Uppsala	Gräsö	Öregrund	Långalma	Langalma	23	0	0.201777	0	1	2009	27654.7	953.041	60.2898	18.4447	0.386957					outer	sheltered	outer sheltered	1
Uppsala	Gräsö	Öregrund	Långalma	Langalma	26	242.04	2.67743	0	1	2011	26069.3	1621.36	60.282	18.4674	1.93846	3.44028	4.15769	23.2346	1.47985	outer	sheltered	outer sheltered	1
Uppsala	Gräsö	Öregrund	Långalma	Langalma	14	8.18697	0.861787	0	1	2012	25728.9	1600.47	60.281	18.4731	2.10714	2.37733	3.07143	21.2643	2.14916	outer	sheltered	outer sheltered	1
Uppsala	Gräsö	Öregrund	Ormön V	Ormon V	7	4.14286	0.142857	0.142857	0.967742	2007	17416.1	1531.73	60.272	18.6515	2.08571	4.56143	4.87143	14.7714	1.32902	outer	sheltered	outer sheltered	1
Uppsala	Gräsö	Öregrund	Sladdarön NV	Sladdaron NV	7	31.1429	1	0	1	2007	19275.9	2402.67	60.2793	18.6021	2.62857	1.88	5.08571	14.5571	2.48627	outer	sheltered	outer sheltered	1
Uppsala	Gräsö	Öregrund	Sunnanöfjärden	Sunnanofjarden	10	62	0.1	0.5	0.992013	2014	27802.3	1303.68	60.3237	18.4346	1.71	3.14087	4.97		1.56037	outer	sheltered	outer sheltered	1
Uppsala	Gräsö	Öregrund	Söderfjärden	Soderfjarden	44	4.17704	0	0	1	2007	16223	14349	60.2693	18.6288	1.5	0	4.9	17.5	1.3	outer	sheltered	outer sheltered	1
Uppsala	Gräsö	Öregrund	Söderfjärden	Soderfjarden	7	1.42857	0	0	1	2014	17206	1380.23	60.2704	18.6277	2.35143	3.76233	5.07143	19.4	1.36752	outer	sheltered	outer sheltered	1
Uppsala	Gräsö	Öregrund	Söderfjärdens gloflada	Soderfjardens gloflada	24	17.8296	0.38674	0	1	2007	16226	14447	60.273	18.6221	1.5	1.31	5	20.8	3.2	outer	sheltered	outer sheltered	1
Uppsala	Gräsö	Öregrund	Viken_v_Jarson	Viken_v_Jarson	6	11.1667	0	0.166667	0.985294	2014	25065.3	2886.25	60.3087	18.4731	1.72	3.99544	5.1	16.15	1.31803	outer	sheltered	outer sheltered	1
Uppsala	Lövstabukten	Gårdskär	Abborrkistan	Abborrkistan	10	2.1	0	27.5	0.0709459	2014	8993.1	2211.04	60.6311	17.6158	1.02	1.4	4.26		2.99766	outer	sheltered	outer sheltered	1
Uppsala	Lövstabukten	Gårdskär	Gubbsundet	Gubbsundet	18	3.09392	0	0	1	2008	9440.06	548.654	60.6247	17.6316						outer	sheltered	outer sheltered	1
Uppsala	Lövstabukten	Gårdskär	Gubbsundet	Gubbsundet	10	0.8	0	22.6	0.034188	2014	9404.7	596.743	60.625	17.6314	1.3	0.8	4.02		4.71411	outer	sheltered	outer sheltered	1
Uppsala	Lövstabukten	Gårdskär	KalvharenYttre	KalvharenYttre	20	4.40883	0	13.9226	0.240506	2008	10264.8	2292.11	60.6202	17.6558	0.936842			16.1889		outer	sheltered	outer sheltered	1
Uppsala	Lövstabukten	Gårdskär	Nr 21	Nr 21	18	6.18784	0	0.257826	0.96	2008	8858.67	181826	60.6268	17.6594	1.35556			16.2		outer	exposed	outer exposed	1
Uppsala	Lövstabukten	Gårdskär	Nr 25	Nr 25	17	4.09489	0	0	1	2008	10093.1	536.903	60.6218	17.6593	0.352941					outer	sheltered	outer sheltered	1
Uppsala	Lövstabukten	Gårdskär	SjälgrundMellan1	SjalgrundMellan1	22	0	0.210949	21.0949	0.00990099	2008	9030.68	1675.15	60.6284	17.6309				15.2333		outer	sheltered	outer sheltered	1
Uppsala	Lövstabukten	Gårdskär	SjälgrundMellan2	SjalgrundMellan2	18	0	0.257826	24.7513	0.0103093	2008	9131.56	690.516	60.6278	17.6257	0.4			17.5		outer	sheltered	outer sheltered	1
Uppsala	Lövstabukten	Gårdskär	SjälgrundYtter	SjalgrundYtter	16	14.5027	0	0	1	2008	8770.06	7830.06	60.63	17.6368	1.84375			16.2		outer	sheltered	outer sheltered	1
Uppsala	Lövstabukten	Lövstabukten	Alskärsfjärden	Alskarsfjarden	30	44.0883	0	4.17679	0.913462	2009	18689.2	1194.6	60.5336	17.7286	0.756667					inner	sheltered	inner sheltered	1
Uppsala	Lövstabukten	Lövstabukten	Björn	Bjorn	13	0	0	101.692	0	2015	4319.23	74767.3	60.6165	17.9526	1.66923	1.055	3.89231	18.7154	3.77539	outer	exposed	outer exposed	1
Uppsala	Lövstabukten	Lövstabukten	Glonära	Glonara	30	1.39226	0	53.2154	0.0254958	2009	20419.8	4043.28	60.5193	17.731	0.66					inner	sheltered	inner sheltered	1
Uppsala	Lövstabukten	Lövstabukten	N Torkeln	N Torkeln	19	5.6179	0	0	1	2006	19850.8	2456.38	60.5266	17.6811	0.857895			19.7		inner	sheltered	inner sheltered	1
Uppsala	Lövstabukten	Lövstabukten	Norrafjärden	Norrafjarden	28	21.7127	3.14917	0.165746	0.993377	2006	18676.9	2175.61	60.5349	17.6974	1.63571					inner	sheltered	inner sheltered	1
Uppsala	Lövstabukten	Lövstabukten	S Svartharen	S Svartharen	20	0.696131	0	1.62431	0.3	2006	18727.8	1052.06	60.5339	17.7062	0.775					inner	sheltered	inner sheltered	1
Uppsala	Lövstabukten	Lövstabukten	Såghamnsviken	Saghamnsviken	5	21.348	0	232.044	0.0842491	2011	15099.6	8771.21	60.5598	17.7671	1.48	2.64167	4.56	17.52	1.82043	outer	sheltered	outer sheltered	1
Uppsala	Lövstabukten	Lövstabukten	Såghamnsviken	Saghamnsviken	10	68.1	0	111.1	0.380022	2014	15038.6	12052.7	60.5603	17.767	1.33	1.2	4.84		3.3958	outer	exposed	outer exposed	1
Uppsala	Raggarön	Raggarön	Slätöviken	Slatoviken	15	8.72643	0.483425	0	1	2002	16539	2678.75	60.1935	18.6364	1.91667		4.1	21.4467		inner	sheltered	inner sheltered	1
Uppsala	Sthlm_mellersta	Björnöfjärden	Slängen	Slangen	16	2.23119	0	0	1	2002	26921	1147.65	59.2319	18.5498	1.7125			25.5		inner	sheltered	inner sheltered	1
Uppsala	Östhammar	Galtfjärden	Hargshamn	Hargshamn	6	35.6667	0	0	1	2017	25975	3487.52	60.1779	18.4417	1.35	4.67	4.78333	17.35	1.13116	inner	sheltered	inner sheltered	1
Uppsala	Östhammar	Galtfjärden	Nordanvadet	Nordanvadet	14	5.09986	3.10773	0	1	2002	21979.9	1354.52	60.1873	18.5285	1.42143		4.2	23.0429		inner	sheltered	inner sheltered	1
Uppsala	Östhammar	Galtfjärden	S. Värlingsö	S. Varlingso	21	16.9995	0.345303	0	1	2002	22541.2	981.434	60.1768	18.5064	0.97619		4	22.9667		inner	sheltered	inner sheltered	1
Uppsala	Östhammar	Galtfjärden	Söderhäll	Soderhall	20	37.484	0	0	1	2002	26092.2	1491.07	60.2057	18.4662	1.18		4.06667	23.01		inner	sheltered	inner sheltered	1
Uppsala	Östhammar	Raggarön	Kyrkbåtörarna	Kyrkbatorarna	13	12.815	1.1156	0	1	2002	20225.9	1668.63	60.2019	18.5768	1.10769		4.2	22.5385		inner	sheltered	inner sheltered	1
Uppsala	Östhammar	Raggarön	Sjöhusfjärden	Sjohusfjarden	9	62.5556	1.22222	0	1	2017	19495	2326.74	60.1962	18.586	2.3	7.92	5.1	17.7444	0.737787	inner	sheltered	inner sheltered	1
Uppsala	Östhammar	Östhammar	Granfjärden	Granfjarden	49	19.496	0.0589598	0	1	1997	39003.1	3086.04	60.309	18.3221	1.975			18.3061		inner	sheltered	inner sheltered	1
Uppsala	Östhammar	Östhammar	Granfjärden	Granfjarden	48	22.6184	0.0601881	0	1	1998	37743.8	5023.25	60.3003	18.3357	2.43125			15.2979		inner	sheltered	inner sheltered	1
Uppsala	Östhammar	Östhammar	Granfjärden	Granfjarden	44	4.84872	0.492448	0	1	1999	37639.4	4511.85	60.2996	18.3375	2.6			15.8432		inner	sheltered	inner sheltered	1
Uppsala	Östhammar	Östhammar	Granfjärden	Granfjarden	6	14.9573	0.260417	0	1	2005	37605.2	4530.68	60.2998	18.3391	2.05	13.864	3.51667	19.3	0.503996	inner	sheltered	inner sheltered	1
Uppsala	Östhammar	Östhammar	Järsjöfjärden	Jarsjofjarden	6	79.8063	0	0	1	1998	21939	3026.19	60.1539	18.5078	1.25			15.6667		inner	sheltered	inner sheltered	1
Uppsala	Östhammar	Östhammar	Källsön N	Kallson N	10	6.16326	0.144451	0	1	1998	18329.8	2870.62	60.1503	18.5695	2.78			14.87		inner	sheltered	inner sheltered	1
Uppsala	Östhammar	Östhammar	Källsön S	Kallson S	6	7.90162	0.240752	0	1	1998	18393.3	2142.48	60.1459	18.567	2.85			14.95		inner	sheltered	inner sheltered	1
Uppsala	Östhammar	Östhammar	LÂngöskär	LÂngoskar	6	0.395081	0	0	1	1998	21840	3276.02	60.1595	18.5079	2.26667			14.5333		inner	sheltered	inner sheltered	1
Uppsala	Östhammar	Östhammar	Värlingsö avsnörd vik	Varlingso avsnord vik	6	43.0638	0.722257	0	1	1998	22541	1103.7	60.1766	18.5069	1.38333			15.7		inner	sheltered	inner sheltered	1
Uppsala	Östhammar	Östhammar	Värlingsö SO	Varlingso SO	6	20.5442	0	0	1	1998	21847	3076.32	60.1771	18.5172	2.55			15.25		inner	sheltered	inner sheltered	1
Uppsala	Östhammar	Östhammar	Östhammarsfjärden	osthammarsfjarden	53	11.6288	0.10902	0	1	1997	31742	8097.5	60.2603	18.3975	2.48696			19.1358		inner	sheltered	inner sheltered	1
Uppsala	Östhammar	Östhammar	Östhammarsfjärden	osthammarsfjarden	48	88.103	0.030094	0	1	1998	32148	4914.93	60.2645	18.3955	2.44167			15.5021		inner	sheltered	inner sheltered	1
Uppsala	Östhammar	Östhammar	Östhammarsfjärden	osthammarsfjarden	6	20.1491	0.722257	0	1	1999	32422.3	5420.7	60.2678	18.3954						inner	sheltered	inner sheltered	1
Uppsala	Östhammar	Östhammar	Östhammarsfjärden	osthammarsfjarden	5	20.5128	1.5625	0	1	2005	33127	4165.45	60.2691	18.3809	1.94	8.4925	4.22	20.02	0.726656	inner	sheltered	inner sheltered	1
Vasterbotten	Holmöarna	Holmöarna	Bastukroken	Bastukroken	7	0	0	180.714	0	2014	3954.86	1807.91	63.6114	20.7732	0.557143	2.2	3.88571		2.0796	outer	sheltered	outer sheltered	1
Vasterbotten	Holmöarna	Holmöarna	Grossgrund	Grossgrund	5	0	0	152.8	0	2005	4444.4	4116.79	63.6578	20.8272				18.28		outer	sheltered	outer sheltered	1
Vasterbotten	Holmöarna	Holmöarna	Gäddbäckssundet	Gaddbackssundet	10	7.19487	0	276.105	0.0253966	1991	5605	3720.87	63.7627	20.9065				17.39		outer	sheltered	outer sheltered	1
Vasterbotten	Holmöarna	Holmöarna	Halörsbreida	Halorsbreida	18	0	0	705.781	0	1989	3636.61	4352.61	63.6913	20.8806				19.0333		outer	sheltered	outer sheltered	1
Vasterbotten	Holmöarna	Holmöarna	Halörsbreida	Halorsbreida	14	0.111722	0	1067.96	0.000104601	1991	3395	7010.42	63.6905	20.8783				17.25		outer	sheltered	outer sheltered	1
Vasterbotten	Holmöarna	Holmöarna	Halörsbreida	Halorsbreida	14	0.0714286	0	332.143	0.000215008	2005	3126.64	6442.89	63.6859	20.8712			3.15	18.0357		outer	sheltered	outer sheltered	1
Vasterbotten	Holmöarna	Holmöarna	Klintviken	Klintviken	12	0.130342	0	1021.48	0.000127584	1991	1857	1025.44	63.697	20.9047				17.2		outer	sheltered	outer sheltered	1
Vasterbotten	Holmöarna	Holmöarna	Nötviken	Notviken	6	0.260684	0.317708	401.316	0.00143917	1991	1175	10318.8	63.7158	20.9292				16.8		outer	exposed	outer exposed	1
Vasterbotten	Holmöarna	Holmöarna	Rotörshålet	Rotorshalet	6	0	0	406.833	0	2005	2960.67	855.279	63.6733	20.8653			3.16667	18.6		outer	sheltered	outer sheltered	1
Vasterbotten	Holmöarna	Holmöarna	Storvarpet	Storvarpet	18	0.333333	0	36.2778	0.0091047	2005	4980.78	1509.89	63.7662	20.9154			3.16667	18.5222		outer	sheltered	outer sheltered	1
Vasterbotten	Holmöarna	Holmöarna	Storviken	Storviken	7	0	0	337.714	0	2005	2439.43	17858.6	63.7663	20.9397			2.98571	17.3286		outer	exposed	outer exposed	1
Vasterbotten	Holmöarna	Holmöarna	Sundet V Halörsskatan	Sundet V Halorsskatan	6	0	0	2459.8	0	1989	1975.67	14028.2	63.6916	20.8981				19.2		outer	exposed	outer exposed	1
Vasterbotten	Holmöarna	Holmöarna	Sundet V Halörsskatan	Sundet V Halorsskatan	10	0	0	19.1	0	2014	2115.5	1109.22	63.6896	20.8973	1.83	0.5	3		6.89498	outer	sheltered	outer sheltered	1
Vasterbotten	Holmöarna	Holmöarna	SörNördgraven	SorNordgraven	8	0	0	318.75	0	2005	4335.75	4150.82	63.6067	20.763			3.1	18.35		outer	sheltered	outer sheltered	1
Vasterbotten	Holmöarna	Holmöarna	Tångskärshamnen	Tangskarshamnen	10	0.5	0	615.5	0.000811688	2014	1468.4	56696.4	63.644	20.839	1.56	0.42	3.09		7.93947	outer	exposed	outer exposed	1
Vasterbotten	Holmöarna	Holmöarna	Viken NO Högögern	Viken NO Hogogern	10	1.1	0	179.1	0.00610433	2014	5095.6	12142.1	63.6618	20.8384	1.6	0.36	3		8.99397	outer	exposed	outer exposed	1
Vasterbotten	Holmöarna	Holmöarna	Östnördestkroken	ostnordestkroken	8	3.75	0	0	1	2014	3402.25	54388	63.7933	20.9384	0.675	1	2.9		3.9355	outer	exposed	outer exposed	1
Vasterbotten	Kinnbäcksfjärden	Kinnbäcksfjärden	Bredviken	Bredviken	10	0	0	2.5	0	2014	6477.9	37068.8	64.9553	21.2803	1.4	1.37333	2.3		3.04466	outer	exposed	outer exposed	1
Vasterbotten	Kinnbäcksfjärden	Kinnbäcksfjärden	Kinnbäcksfjärden	Kinnbacksfjarden	49	0	0	142.653	0	2012	4254.37	23109	65.0456	21.4887	2.02245	1.36553	2.41598	14.2898	4.36735	outer	exposed	outer exposed	1
Vasterbotten	Kinnbäcksfjärden	Kinnbäcksfjärden	Åbyviken	abyviken	10	0.2	0.5	12	0.0551181	2014	4947.5	3811.48	64.996	21.3852	1.63	1.04	1.9		3.81259	outer	sheltered	outer sheltered	1
Vasterbotten	Kinnbäcksfjärden	Kinnbäcksfjärden	Åbyälvens mynning	abyalvens mynning	10	0.2	0	0	1	2014	6824.9	25263.8	65.021	21.3783	1.07	1.37333	0.4125		3.04466	outer	exposed	outer exposed	1
Vasterbotten	Kronören	Kronören	Lillfjärden	Lillfjarden	10	0	0	18.1	0	2014	19002.3	7747.4	63.4484	19.4464	1.03	0.65	3.69		5.57639	outer	sheltered	outer sheltered	1
Vasterbotten	Kronören	Kronören	Viken O Haren	Viken O Haren	6	0	0	6.16667	0	2014	13805.8	1436.19	63.4156	19.4922	0.833333	0.75	3.78333		4.96678	outer	sheltered	outer sheltered	1
Vasterbotten	Mjölefjärden	Mjölefjärden	Sörmjöleåns mynning	Sormjoleans mynning	10	0	0	1.1	0	2014	26035	166729	63.667	20.0211	0.76	2	2.15		2.24629	outer	exposed	outer exposed	1
Vasterbotten	Norrbyn	Norrbyn	Sektion10_vb	Sektion10_vb	11	47.5987	0	4778.55	0.00986268	2003	16945.8	66582.9	63.5395	19.8579	1.93636			19.0818		outer	exposed	outer exposed	1
Vasterbotten	Norrbyn	Norrbyn	Sektion11_vb	Sektion11_vb	12	44.6238	0.604281	427.449	0.0956849	2003	22288.5	22286.3	63.5959	19.8742	0.958333			20.6333		outer	exposed	outer exposed	1
Vasterbotten	Norrbyn	Norrbyn	Sektion11X_vb	Sektion11X_vb	10	94.0075	2.90055	24.4257	0.79869	2003	21495	25412.3	63.5887	19.8762	1.32			21.28		outer	exposed	outer exposed	1
Vasterbotten	Norrbyn	Norrbyn	Sektion2_vb	Sektion2_vb	13	0	0	0	NA	2003	18371	197.061	63.5268	19.7426	0.576923			20.5385		outer	sheltered	outer sheltered	0	No target fish sampled
Vasterbotten	Norrbyn	Norrbyn	Sektion3_vb	Sektion3_vb	12	83.2978	0	1221.28	0.0638502	2003	18995.4	75919.9	63.5359	19.7568	1.725			19.9333		outer	exposed	outer exposed	1
Vasterbotten	Norrbyn	Norrbyn	Sektion4_vb	Sektion4_vb	12	0.99164	0	1027.91	0.000963782	2003	19164	82947.5	63.541	19.7769	1.62917			21.2		outer	exposed	outer exposed	1
Vasterbotten	Norrbyn	Norrbyn	Sektion5_vb	Sektion5_vb	13	0	0	112.734	0	2003	20305.1	24094.2	63.5519	19.786	0.715385			24.1923		outer	exposed	outer exposed	1
Vasterbotten	Norrbyn	Norrbyn	Sektion6_vb	Sektion6_vb	12	0	0	122.128	0	2003	20037.7	6786.38	63.5554	19.7985	0.933333			23.8833		outer	sheltered	outer sheltered	1
Vasterbotten	Norrbyn	Norrbyn	Sektion7_vb	Sektion7_vb	12	0.99164	0	103.809	0.00946215	2003	19534.2	54759.9	63.5547	19.8112	1.20833			17.925		outer	exposed	outer exposed	1
Vasterbotten	Norrbyn	Norrbyn	Sektion8_vb	Sektion8_vb	10	0	0	12.2128	0	2003	19482.8	40948.3	63.5554	19.8182	1.14			19.44		outer	exposed	outer exposed	1
Vasterbotten	Norrbyn	Norrbyn	Sektion9_vb	Sektion9_vb	12	2.97492	1.81284	0	1	2003	21107.6	50154	63.5741	19.8428	0.858333			20.2333		outer	exposed	outer exposed	1
Vasterbotten	SkellefteÂ	SkellefteÂ	Farmoran	Farmoran	6	0	0	20.5	0	2014	3105.5	35232.1	64.382	21.4961	0.7	0.4	2.9		8.25911	outer	exposed	outer exposed	1
Vasterbotten	SkellefteÂ	SkellefteÂ	S Grundfjärden	S Grundfjarden	10	2.05128	0	1.45263	0.585426	2014	9750.5	815.834	64.5468	21.4475	0.97	1.5	2.07		3.2	inner	sheltered	inner sheltered	1
Vasterbotten	SkellefteÂ	SkellefteÂ	Sandviken	Sandviken	10	0	0	0	NA	2014	5021.5	205698	64.7637	21.276	2.01	0.763333	2.4		4.89648	outer	exposed	outer exposed	0	No target fish sampled
Vasterbotten	Sävarfjärden	Sävarfjärden	Buviken	Buviken	9	0	0	35.3333	0	2014	20379.8	775.856	63.8	20.642	0.644444	0.8	3		4.71411	outer	sheltered	outer sheltered	1
Vasterbotten	Västerfjärden	Västerfjärden	Västerfjärden	Vasterfjarden	5	0	0	0.2	0	2014	30295.8	1854.99	63.7435	20.2834	0.52	2.9	0.022		1.66311	outer	sheltered	outer sheltered	1
Vasternorrland	Härnösand	Gavik	Allsta	Allsta	6	0	0	626.667	0	2011	13076.2	2458.68	62.8748	18.1973	2.35	0.823333	4.6	17.75	4.60096	inner	sheltered	inner sheltered	1
Vasternorrland	Härnösand	Gavik	Allsta	Allsta	6	0.5	0	191.667	0.00260191	2012	13076.2	2458.68	62.8748	18.1973	2.15			17.7667	5.5	inner	sheltered	inner sheltered	1
Vasternorrland	Härnösand	Gavik	Häggvik	Haggvik	5	0	0	45.8	0	2010	13521.4	787.962	62.9084	18.2924	1.56			18.8	2.1	inner	sheltered	inner sheltered	1
Vasternorrland	Härnösand	Gavik	Häggvik	Haggvik	8	42.25	0.5	721.125	0.0559647	2011	13430	950.228	62.9076	18.2918	2.525	1.25833	3.225	18.2625	3.2601	inner	sheltered	inner sheltered	1
Vasternorrland	Härnösand	Gavik	Mädansviken	Madansviken	11	0	0	39.9091	0	2010	12793.4	1895.51	62.8963	18.2511	1.48			17.6818	1.79091	inner	sheltered	inner sheltered	1
Vasternorrland	Härnösand	Gavik	Mädansviken	Madansviken	14	0.642857	0	569.714	0.00112711	2011	12849.1	1795.88	62.896	18.2507	1.79286	1.19444	4.66429	17.7214	3.67697	inner	sheltered	inner sheltered	1
Vasternorrland	Härnösand	Gavik	Mädansviken	Madansviken	9	2.22222	0	66.6667	0.0322581	2012	13069.9	1855.02	62.8981	18.2495	1.72222			17.9333	5	inner	sheltered	inner sheltered	1
Vasternorrland	Härnösand	Gavik	Ramsta	Ramsta	5	0	0	1052.8	0	2012	12800.6	3954.91	62.834	18.2072	2.3			18.28	5.5	inner	sheltered	inner sheltered	1
Vasternorrland	Härnösand	Gavik	Ramstafjärden	Ramstafjarden	8	1.5	0	66.25	0.0221402	2011	12707.4	5114.35	62.8344	18.2083	2.825	0.665	4.3625	17.7625	5.49542	inner	sheltered	inner sheltered	1
Vasternorrland	Härnösand	Gavik	Ramstafjärden	Ramstafjarden	5	0	0	32	0	2014	12295.4	3744.81	62.8408	18.2044	1.62	0.48	4.5		7.12649	inner	sheltered	inner sheltered	1
Vasternorrland	Härnösand	Gavik	Sörleviken	Sorleviken	5	0	0	9.2	0	2010	9540.6	2858.32	62.8756	18.3312	1.7			18.76	2.2	inner	sheltered	inner sheltered	1
Vasternorrland	Härnösand	Gavik	Sörleviken	Sorleviken	20	4.55	0.1	72.95	0.0599227	2011	9562.95	2496.02	62.8759	18.3312	2.49	3.84833	4.07	17.685	1.40177	inner	sheltered	inner sheltered	1
Vasternorrland	Härnösand	Gavik	Sörleviken	Sorleviken	12	0.833333	0.0833333	215.917	0.00422752	2012	9667.58	2173.86	62.8767	18.332	1.55			19.1917	1.825	inner	sheltered	inner sheltered	1
Vasternorrland	Härnösand	Härnösand	Sjöviken	Sjoviken	5	0	0	18.8	0	2014	1655.8	121175	62.5842	18.0081	2.28	1.7	4.76		2.56193	outer	exposed	outer exposed	1
Vasternorrland	Härnösand	Nora	Bölestaviken	Bolestaviken	11	2.72727	0.818182	0	1	2011	27598.5	1453.66	62.8255	18.1276	2.68182	1.46833	1.89091	18.4364	2.8454	inner	sheltered	inner sheltered	1
Vasternorrland	Härnösand	Nora	Fjärdbotten	Fjardbotten	8	2.75	0	62.5	0.0421456	2011	28984.5	1216.49	62.8167	18.1597	2.2875	0.96	2.45	18.075	3.90845	inner	sheltered	inner sheltered	1
Vasternorrland	Härnösand	Nora	Gullön	Gullon	7	23.8571	0.714286	0	1	2011	24354.9	1234.85	62.8559	18.0435	1.78571	5.89333	0.01	18.2	0.905298	inner	sheltered	inner sheltered	1
Vasternorrland	Härnösand	Nora	Majorsviken	Majorsviken	10	3.1	1.2	24.9	0.14726	2014	19792.1	1049.88	62.8142	17.962	2.29	0.5	3		6.89498	outer	sheltered	outer sheltered	1
Vasternorrland	Härnösand	Nora	Noraströmmen	Norastrommen	5	63.6	0.6	0	1	2011	23793.8	3081.79	62.8518	18.022	2.6	4.09667	2.18	18.3	1.29152	inner	sheltered	inner sheltered	1
Vasternorrland	Härnösand	Nora	Nordvik	Nordvik	6	109.333	0.166667	0	1	2011	22247.3	3507.04	62.8433	18.0128	1.83333	1.00667	2.3	17.7333	3.1024	inner	sheltered	inner sheltered	1
Vasternorrland	Härnösand	Nora	Rossön	Rosson	7	59	0.714286	21.4286	0.735915	2011	21648.4	7815.24	62.8274	18.0237	1.84286	1.88333	1.62857	17.7571	2.33689	inner	sheltered	inner sheltered	1
Vasternorrland	Härnösand	Nora	Rösättviken-Rumpviken	Rosattviken-Rumpviken	14	50.5	0.285714	2.14286	0.959514	2011	25333.1	4214.17	62.8382	18.0881	2.36429	1.82667	2.00909	18.7455	2.48399	inner	sheltered	inner sheltered	1
Vasternorrland	Härnösand	Nora	Utviksfjärden	Utviksfjarden	5	42.2	0	0.2	0.995283	2011	20445.8	3977.79	62.8327	17.9776	2.32	2.14	1.6	17.96	1.88533	inner	sheltered	inner sheltered	1
Vasternorrland	Härnösand	Ulvviken	Ulvviken	Ulvviken	6	0	0	18.1667	0	2010	12805.5	2521.89	62.9458	18.3797	2.28333			19	2.88333	outer	sheltered	outer sheltered	1
Vasternorrland	Kronören	Kronören	Själnöhamn	Sjalnohamn	10	0	0	71.5	0	2014	9652.4	29674.9	63.3426	19.248	2.1	0.29	3.72		10.7132	outer	exposed	outer exposed	1
Vasternorrland	Sundsvall	Galtström	Fäbodviken_Galtström	Fabodviken_Galtstrom	8	0	0	177.514	0	2008	10487.9	26763.8	62.1509	17.5084	1.02857					outer	exposed	outer exposed	1
Vasternorrland	Sundsvall	Galtström	Gamprästgården_utflöde	Gamprastgarden_utflode	21	0	0	1.98895	0	2008	10788.5	93898.4	62.1594	17.5064	1.17368			13.15		outer	exposed	outer exposed	1
Vasternorrland	Sundsvall	Galtström	Grönviken	Gronviken	12	0	0	23.2044	0	2008	10864.7	3870.3	62.1438	17.5001	0.958333					outer	sheltered	outer sheltered	1
Vasternorrland	Sundsvall	Galtström	Gullersviken	Gullersviken	19	0	0	8.79324	0	2008	10427.9	202424	62.1543	17.5108	1.42941			15.3		outer	exposed	outer exposed	1
Vasternorrland	Sundsvall	Galtström	Långviken_Galtström	Langviken_Galtstrom	7	0	0	0	NA	2008	10404.3	188390	62.1458	17.5069	1.62857					outer	exposed	outer exposed	0	No target fish sampled
Vasternorrland	Sundsvall	Galtström	Rönnbottensviken	Ronnbottensviken	9	0	0	12.8913	0	2008	10933.3	143576	62.1393	17.4935	1.54286					outer	exposed	outer exposed	1
Vasternorrland	Sundsvall	Sundsvall	1 Skrängstabodviken	1 Skrangstabodviken	16	0	3.48066	0	1	2009	14564.8	4116.3	62.22	17.4993	1.35			21.075		inner	sheltered	inner sheltered	1
Vasternorrland	Sundsvall	Sundsvall	10 Lomsviken (Viken V Fogdudden)	10 Lomsviken (Viken V Fogdudden)	19	10.9915	0	29.5551	0.271084	2009	10033.8	20602.1	62.1898	17.5414	1.35263			19.5737		outer	exposed	outer exposed	1
Vasternorrland	Sundsvall	Sundsvall	11 Bäckviken	11 Backviken	13	3.5699	0	36.77	0.0884956	2009	12736.6	5030.51	62.2051	17.5276	1.13077			19.8846		inner	sheltered	inner sheltered	1
Vasternorrland	Sundsvall	Sundsvall	12 Viken O Rumpharen	12 Viken O Rumpharen	14	0.331491	0	5.30386	0.0588235	2009	16135.1	3294.87	62.2181	17.5773	1.46429			21.3643		inner	sheltered	inner sheltered	1
Vasternorrland	Sundsvall	Sundsvall	15 Viken N Gräsörarna	15 Viken N Grasorarna	13	0.35699	0.713981	0	1	2009	15374	3955.3	62.2292	17.5289	1.13846			21.5231		inner	sheltered	inner sheltered	1
Vasternorrland	Sundsvall	Sundsvall	2 Glon (S och N)	2 Glon (S och N)	11	22.3606	1.68759	0	1	2009	12949.7	4966.25	62.2042	17.4981	1.05455			19.5636		inner	sheltered	inner sheltered	1
Vasternorrland	Sundsvall	Sundsvall	3 Glon tre delar. Längst i norr (utanför bäckmynningen).	3 Glon tre delar. Langst i norr (utanfor backmynningen).	5	0	0	0	NA	2009	13067.6	5385.14	62.2069	17.4988	1.02			19.62		inner	sheltered	inner sheltered	0	No target fish sampled
Vasternorrland	Sundsvall	Sundsvall	5 Svartviken	5 Svartviken	21	3.7569	0	299.447	0.0123907	2009	12292	1200.46	62.1808	17.5054	1.50952			18		outer	sheltered	outer sheltered	1
Vasternorrland	Sundsvall	Sundsvall	6 Skärstensviken (Sundet innanför Lillubban	6 Skarstensviken (Sundet innanfor Lillubban	17	12.0117	0	113.019	0.0960699	2009	11575.5	1321.23	62.1745	17.5199	1.39412			18.7059		outer	sheltered	outer sheltered	1
Vasternorrland	Sundsvall	Sundsvall	7 Sundet mellan Galten och Mannskär	7 Sundet mellan Galten och Mannskar	17	8.46277	0	75.073	0.101307	2009	9561.53	63512.4	62.1747	17.5414	2.11765			19.5059		outer	exposed	outer exposed	1
Vasternorrland	Sundsvall	Sundsvall	9 Västra Jungfruviken (Viken O Fogdudden)	9 Vastra Jungfruviken (Viken O Fogdudden)	10	0	0	97.4584	0	2009	9112	62850.2	62.1898	17.5572	0.79			20.06		outer	exposed	outer exposed	1
Vasternorrland	Sundsvall	Sundsvall	Buskviken	Buskviken	5	139.226	0.928175	18.5635	0.883041	2009	13570.2	4858.44	62.2087	17.5343	2.2			20.45		inner	sheltered	inner sheltered	1
Vasternorrland	Sundsvall	Sundsvall	Galtkrokens inre del	Galtkrokens inre del	6	16.2431	7.73479	116.022	0.171271	2009	11336.5	1497.61	62.1864	17.52	1.9			20.225		outer	sheltered	outer sheltered	1
Vasternorrland	Sundsvall	Sundsvall	Salen	Salen	10	4.7	0.2	3.6	0.576471	2014	7771.5	3998.81	62.214	17.6079	2.1	1.3	4.33		3.18288	outer	sheltered	outer sheltered	1
Vasternorrland	Sundsvall	Sundsvall	Vassviken	Vassviken	8	29.5856	0	29.0055	0.50495	2009	15585.1	3893.3	62.2113	17.5689	1.9125			19.8875		inner	sheltered	inner sheltered	1
Vasternorrland	Sundsvall	Sundsvall	Viken N Björkvikssundet (Kanalviken)	Viken N Bjorkvikssundet (Kanalviken)	5	42.6961	2.78453	0	1	2009	11779.2	1515.16	62.1873	17.5074	1.68			20.6		outer	sheltered	outer sheltered	1
Vasternorrland	Örnsköldsvik	Risö	Banafjälsviken	Banafjalsviken	15	1.66667	0.8	48.0667	0.0488127	2011	6822.73	2292.94	63.2629	19.0422	1.67333	3.16667	2.154	17.7667	2.33747	outer	sheltered	outer sheltered	1
Vasternorrland	Örnsköldsvik	Risö	Grundviken	Grundviken	11	2	0.636364	102.727	0.0250216	2011	6833	2404.5	63.2277	19.0307	2.62727	1.225	4.31818	18.1727	3.39134	outer	sheltered	outer sheltered	1
Vasternorrland	Örnsköldsvik	Risö	Lill-Spetten	Lill-Spetten	6	0	0	94	0	2011	6437	1142.11	63.2346	19.0207	2.21667	1.75	4.3	18.2	2.50042	outer	sheltered	outer sheltered	1
Vasternorrland	Örnsköldsvik	Risö	Nord-Finnaviken	Nord-Finnaviken	12	0.166667	0	53.75	0.00309119	2011	7063.5	2099.36	63.2415	19.0073	2.23333	1.405	4.3	17.9	2.99909	outer	sheltered	outer sheltered	1
Vasternorrland	Örnsköldsvik	Risö	Skallörsfjärden	Skallorsfjarden	8	0	0	135.75	0	2011	5691.12	1787.98	63.2557	19.0564	2.5375	1.27667	4.2	18.1875	3.20373	outer	sheltered	outer sheltered	1
