# Supplementary material for: A spatial regime shift from predator to prey dominance in a large coastal ecosystem
Source: Commun Biol. 2020 Aug 27;3:459. doi: 10.1038/s42003-020-01180-0 (PMC7452892; doi:10.1038/s42003-020-01180-0)
Supplement: Supplementary file 3 — Supplementary Data 2 [file 42003_2020_1180_MOESM3_ESM.xlsx]

## Sheet: Metadata
Meta-data for small-scale field survey in Eklöf et al. 2020 "A spatial regime shift in a large coastal ecosystem through predator-prey reversal"
Variable	Explanation
Bay	Bay name (3-letter acronym)
SWM	Relative wave exposure (m2 s-1)
Distance	Fish swimming distance (m) from the sampling point to the baseline
Zooplankton_abund	Total number of zooplankton per L water
AdultPerch_spring	Number of adult Eurasian perch (Perca fluviatilus) caught per average unit effort (net night) in spring
AdultPike_spring	Number of adult Northern pike (Esox lucius) caught per average unit effort (net night) in spring
AdultPisc_spring	AdultPerch_spring + AdultPisc_spring
AdultStickleback_spring	Number of adult Three-spine stickleback (Gasterosteus aculeatus) caught per average unit effort (net night) in spring
JuvPerch_summer	Number of juvenile Eurasian perch (Perca fluviatilus) caught per average unit effort (detonation) in summer
JuvPike_summer	Number of juvenile Northern pike (Esox lucius) caught per average unit effort (detonation) in summer
JuvStickleback_summer	Number of juvenile Three-spine stickleback (Gasterosteus aculeatus) caught per average unit effort (detonation) in summer
TotalVeg_spring	Total benthic cover (%) of macroscopic vegetatation (excluding filamentous algae) in spring
RootedVeg_summer	Total benthic cover (%) of rooted vegetation in summer
Included	Categorical variable: 1 = row (sample = bay-year) included in the analyses, 0 = row excluded. See Methods for details.

## Sheet: Data
Bay	SWM	Distance	Zooplankton_abund	AdultPerch_spring	AdultPike_spring	AdultStickleback_spring	JuvPerch_summer	JuvPike_summer	JuvStickleback_summer	TotalVeg_spring	RootedVeg_summer	Included
ALGK	839	17826	7181.2	36	0	0	18.5	0	0	16.6111	34.3	1
BANK	1515	17373	807.608	9.25	0.5	29.75	47.8333	0	0.333333	59.4444	30.9333	1
BETN	1027	13875	1434.06	0.75	0	348	2	0	607	20.6111	43.4667	1
BOCK	24751	21584	674.741	3	0.25	53.25	6	0	6.83333	46.7222	24.4138	1
BOLV	2145	37279	19518.9	17.5	0	1.75	14	1	0	45.1667	10.0667	1
BRAN	2336	16860	11943.1	4.75	0.25	8	9	0	13.5	33.8889	34.8667	1
BROTT	3472	13662	2100.2	1	0	227.25	0.166667	0	0.833333	5.88235	4.16667	1
BYVI	2313	30449	6233.28	37.5	0.25	0.25	0	3.33333	0	73.3889	12.4	1
ENHO	1161	14152	98449.5	6	0.5	1	0.333333	0	400	3	88.5333	0
HANS	2453	27890	5301.4	28	0.25	1.5	9.25	0	0.25	4.72222	1.2	1
HASL	4014	29590	1328.88	7.25	0	424.75	9.33333	0.166667	13.1667	24.2778	42.9	1
HATT	4412	21108	2582.42	40.5	0.75	3	3.16667	0.166667	17.5	23.5	40.1724	1
HEMV	2040	39385	1951.61	3.75	0.5	0.75	11.6667	0.166667	0	10.2222	14.1	1
HUML	880	7795	1359.9	1.5	0.25	226.5	2	0	31.1667	10.125	13.8333	1
JARS	3357	25097	11250.4	16.5	0.75	39.25	11.1667	0	0.166667	9.61111	31.9	1
KRYS	2288	21888	76354	10	0.5	384	2.125	0.375	309.375	76.9583	8	1
KUGG	1152	17629	63601.5	17.25	0.5	0.5	1.14286	1.71429	0	12.4762	10.2286	1
LACK	45057	13747	94349.2	3.75	0	334.25	0	0	789	67.4211	33.6	1
LBRE	8113	17155	3574.54	8.75	0	449.75	17.1667	0	4980.5	23.5556	50.9667	1
LOVO	1271	14212	8259.92	9	1	1	47.5	8.16667	24.5	57.5294	38.0333	1
MAST	1155	14268	6664.29	43.75	0.5	0.25	3.28571	0	0.714286	2.71429	18.2286	1
OLER	1713	30201	1124.35	11.75	0	0	15.625	0	0.125	32.1852	55.225	1
OSTA	1241	17567	25696	3.25	0.5	1.75	13.1111	0.111111	0.888889	14.5238	22.3714	1
OSVI	1733	21649	7249.88	12.5	0.5	107.25	0.166667	0	72.6667	15.2941	39.1	1
SAHO	1076	19619	647.426	9	0	1.25	12.6667	0	0	3.55556	27.1	1
SFJA	1769	17200	5201.37	21.8	0.2	1.6	1.42857	0	0	5.95238	8	1
SJAL	3063	36880	2602.79	17.5	0	401.5	0.166667	0.166667	1054.83	92.6316	3.33333	1
SKRA	104557	5146	1511.7	2.75	0	87.75	0	0	140.833	22.2222	0.733333	1
SORS	1099	14956	1402.44	2.75	1	145.5	6.66667	0	52.5	53.7222	28.1667	1
SORV	40629	20398	8099.09	4.2	0.6	1.4	2.14286	2.28571	85.7143	40.2381	11.75	1
TORV	1439	17287	2510.79	52.75	0	5.5	0.5	0	0	25.3889	5.83333	1
VARN	1019	12235	70.9792	11.25	0.25	174.5	0.666667	0.166667	0.333333	66.9444	19.5	1
